# Supplementary material for: Ethyl 4-(2-eth­oxy-2-oxoeth­yl)-3-oxo-4,13-di­aza­penta­cyclo­[11.8.0.02,11.05,10.014,19]henicosa-1,5(10),6,8,11,14(19),15,17,20-nona­ene-12-carboxyl­ate
Source: Acta Crystallogr Sect E Struct Rep Online. 2013 Jun 22;69(Pt 7):o1130. doi: 10.1107/S1600536813015833 (PMC3770398; doi:10.1107/S1600536813015833)
Supplement: Supplementary file 1 [file e-69-o1130-sup1.cif]

##############################################################################
#                                                                            #
# This CIF contains the data in a paper accepted for publication in          #
# Acta Crystallographica Section E. It conforms to the requirements of       #
# Notes for Authors for Acta Crystallographica Section E, and has been       #
# peer reviewed under the auspices of the IUCr Commission on Journals.       #
#                                                                            #
# Full details of the Crystallographic Information File format               #
# are given in the paper "The Crystallographic Information File (CIF):       #
# a New Standard Archive File for Crystallography" by S. R. Hall, F. H.      #
# Allen and I. D. Brown [Acta Cryst. (1991), A47, 655-685].                  #
#                                                                            #
# The current version of the core CIF dictionary is obtainable from          #
# ftp://ftp.iucr.org/pub/cif_core.dic.                                       #
#                                                                            #
# Software is freely available for graphical display of the structure(s)     #
# in this CIF. For information consult the CIF software page                 #
# http://www.iucr.org/resources/cif/software.                                #
#                                                                            #
# This file may be used for bona fide research purposes within the           #
# scientific community so long as proper attribution is given to the journal # 
# article from which it was obtained.                                        #
#                                                                            #
##############################################################################
data_I
_audit_creation_method     SHELXL-97
_chemical_name_systematic
;\
Ethyl 4-(2-ethoxy-2-oxoethyl)-3-oxo-4,13-\
diazapentacyclo[11.8.0.0^2,11^.0^5,10^.0^14,19^]henicosa-\
1,5(10),6,8,11,14(19),15,17,20-nonaene-12-carboxylate
;
_chemical_name_common     ?
_chemical_formula_moiety     'C26 H22 N2 O5'
_chemical_formula_sum     'C26 H22 N2 O5'
_chemical_formula_iupac     'C26 H22 N2 O5'
_chemical_formula_weight     442.46
_chemical_melting_point     ?
_symmetry_cell_setting     triclinic
_symmetry_space_group_name_H-M     'P -1'
_symmetry_space_group_name_Hall     '-P 1'
loop_
    _symmetry_equiv_pos_as_xyz
    'x, y, z'
    '-x, -y, -z'
_cell_length_a     8.4000(17)
_cell_length_b     11.008(2)
_cell_length_c     12.304(3)
_cell_angle_alpha     74.33(3)
_cell_angle_beta     75.38(3)
_cell_angle_gamma     86.18(3)
_cell_volume     1060.0(4)
_cell_formula_units_Z     2
_cell_measurement_reflns_used     25
_cell_measurement_theta_min     9
_cell_measurement_theta_max     12
_cell_measurement_temperature     295(2)
_exptl_crystal_description     block
_exptl_crystal_colour     colourless
_exptl_crystal_size_max     0.3
_exptl_crystal_size_mid     0.2
_exptl_crystal_size_min     0.2
_exptl_crystal_density_diffrn     1.386
_exptl_crystal_density_meas     ?
_exptl_crystal_density_method     'not measured'
_exptl_crystal_F_000     464
_exptl_absorpt_coefficient_mu     0.097
_exptl_absorpt_correction_type     psi-scan
_exptl_absorpt_process_details     '(North <i>et al.</i>, 1968)'
_exptl_absorpt_correction_T_min     0.977
_exptl_absorpt_correction_T_max     0.981
_exptl_special_details
;
;
_diffrn_ambient_temperature     295(2)
_diffrn_radiation_type     MoK\a
_diffrn_radiation_wavelength     0.71073
_diffrn_radiation_source     'fine-focus sealed tube'
_diffrn_radiation_monochromator     graphite
_diffrn_measurement_device_type     'Enraf--Nonius CAD-4'
_diffrn_measurement_method     \w/2\q
_diffrn_detector_area_resol_mean     ?
_diffrn_reflns_number     4095
_diffrn_reflns_av_R_equivalents     0.0209
_diffrn_reflns_av_sigmaI/netI     0.0322
_diffrn_reflns_theta_min     1.77
_diffrn_reflns_theta_max     25.20
_diffrn_reflns_theta_full     25.20
_diffrn_measured_fraction_theta_max     0.999
_diffrn_measured_fraction_theta_full     0.999
_diffrn_reflns_limit_h_min     0
_diffrn_reflns_limit_h_max     10
_diffrn_reflns_limit_k_min     -13
_diffrn_reflns_limit_k_max     13
_diffrn_reflns_limit_l_min     -14
_diffrn_reflns_limit_l_max     14
_diffrn_standards_number     3
_diffrn_standards_interval_count     200
_diffrn_standards_interval_time     2
_diffrn_standards_decay_%     0
_refine_special_details
;
Refinement of <i>F</i>^2^ against ALL reflections. The weighted <i>R</i>-factor
<i>wR</i> and goodness of fit <i>S</i> are based on <i>F</i>^2^, conventional
<i>R</i>-factors <i>R</i> are based on <i>F</i>, with <i>F</i> set to zero for
negative <i>F</i>^2^. The threshold expression of <i>F</i>^2^ >
\s(<i>F</i>^2^) is used only for calculating <i>R</i>-factors(gt) <i>etc</i>.
and is not relevant to the choice of reflections for refinement.
<i>R</i>-factors based on <i>F</i>^2^ are statistically about twice as large
as those based on <i>F</i>, and <i>R</i>- factors based on ALL data will be
even larger.
Two reflections were omitted from the initial data set of 3811 reflections,
thus 3809 is the correct number of reflections in the L.S. refinement procedure
;
_reflns_number_total     3811
_reflns_number_gt     2855
_reflns_threshold_expression     >2sigma(I)
_refine_ls_structure_factor_coef     Fsqd
_refine_ls_matrix_type     full
_refine_ls_R_factor_all     0.0754
_refine_ls_R_factor_gt     0.0546
_refine_ls_wR_factor_gt     0.1399
_refine_ls_wR_factor_ref     0.1534
_refine_ls_goodness_of_fit_ref     1.007
_refine_ls_restrained_S_all     1.007
_refine_ls_number_reflns     3809
_refine_ls_number_parameters     301
_refine_ls_number_restraints     0
_refine_ls_hydrogen_treatment     constr
_refine_ls_weighting_scheme     calc
_refine_ls_weighting_details
         'calc w=1/[\s^2^(Fo^2^)+(0.0670P)^2^+0.6558P] where P=(Fo^2^+2Fc^2^)/3'
_atom_sites_solution_hydrogens     geom
_atom_sites_solution_primary     direct
_atom_sites_solution_secondary     difmap
_refine_ls_shift/su_max     0.000
_refine_ls_shift/su_mean     0.000
_refine_diff_density_max     0.223
_refine_diff_density_min     -0.245
_refine_ls_extinction_method     '<i>SHELXL97</i> (Sheldrick, 2008)'
_refine_ls_extinction_coef     0.056(4)
_refine_ls_extinction_expression
                                  'Fc^*^=kFc[1+0.001xFc^2^\l^3^/sin(2\q)]^-1/4^'
loop_
    _atom_type_symbol
    _atom_type_description
    _atom_type_scat_dispersion_real
    _atom_type_scat_dispersion_imag
    _atom_type_scat_source
    'C' 'C' 0.0033 0.0016
                         'International Tables Vol C Tables 4.2.6.8 and 6.1.1.4'
    'H' 'H' 0.0000 0.0000
                         'International Tables Vol C Tables 4.2.6.8 and 6.1.1.4'
    'N' 'N' 0.0061 0.0033
                         'International Tables Vol C Tables 4.2.6.8 and 6.1.1.4'
    'O' 'O' 0.0106 0.0060
                         'International Tables Vol C Tables 4.2.6.8 and 6.1.1.4'
_computing_data_collection     '<i>CAD-4 Software</i> (Enraf--Nonius, 1989)'
_computing_cell_refinement     '<i>CAD-4 Software</i> (Enraf--Nonius, 1989)'
_computing_data_reduction     '<i>XCAD4</i> (Harms & Wocadlo, 1995)'
_computing_structure_solution     '<i>SHELXS97</i> (Sheldrick, 2008)'
_computing_structure_refinement     '<i>SHELXL97</i> (Sheldrick, 2008)'
_computing_molecular_graphics     '<i>SHELXTL</i> (Sheldrick, 2008)'
_computing_publication_material
               '<i>SHELXTL</i> (Sheldrick, 2008) and <i>PLATON</i> (Spek, 2009)'
loop_
    _atom_site_type_symbol
    _atom_site_label
    _atom_site_fract_x
    _atom_site_fract_y
    _atom_site_fract_z
    _atom_site_U_iso_or_equiv
    _atom_site_adp_type
    _atom_site_calc_flag
    _atom_site_refinement_flags
    _atom_site_occupancy
    _atom_site_symmetry_multiplicity
    _atom_site_disorder_assembly
    _atom_site_disorder_group
    O O5 0.3913(2) 0.80663(16) 0.26370(14) 0.0453(4) Uani d . 1 1 . .
    N N2 0.5328(2) 0.73427(18) 0.46629(17) 0.0413(5) Uani d . 1 1 . .
    O O3 0.3219(3) 0.7099(2) 0.82722(16) 0.0659(6) Uani d . 1 1 . .
    C C7 0.3563(3) 0.8813(2) 0.5236(2) 0.0394(5) Uani d . 1 1 . .
    N N1 0.1884(2) 0.8865(2) 0.75042(17) 0.0475(5) Uani d . 1 1 . .
    C C8 0.3822(3) 0.7900(2) 0.6224(2) 0.0428(6) Uani d . 1 1 . .
    O O4 0.4712(3) 1.00189(17) 0.24670(17) 0.0650(6) Uani d . 1 1 . .
    C C6 0.2412(3) 0.9830(2) 0.5397(2) 0.0411(6) Uani d . 1 1 . .
    C C1 0.1577(3) 0.9812(2) 0.6552(2) 0.0437(6) Uani d . 1 1 . .
    C C14 0.4914(3) 0.7000(2) 0.5869(2) 0.0437(6) Uani d . 1 1 . .
    C C24 0.4415(3) 0.8959(2) 0.3036(2) 0.0426(6) Uani d . 1 1 . .
    C C5 0.2067(3) 1.0811(2) 0.4496(2) 0.0474(6) Uani d . 1 1 . .
    H H5 0.2624 1.0842 0.3733 0.057 Uiso calc R 1 1 . .
    C C23 0.4492(3) 0.8453(2) 0.4264(2) 0.0404(5) Uani d . 1 1 . .
    C C21 0.7233(3) 0.7114(3) 0.2844(2) 0.0494(6) Uani d . 1 1 . .
    H H21 0.6902 0.7884 0.2427 0.059 Uiso calc R 1 1 . .
    C C2 0.0422(3) 1.0757(3) 0.6742(2) 0.0521(7) Uani d . 1 1 . .
    H H2 -0.0142 1.0748 0.7499 0.062 Uiso calc R 1 1 . .
    C C22 0.6559(3) 0.6685(2) 0.4033(2) 0.0429(6) Uani d . 1 1 . .
    C C9 0.2995(3) 0.7893(3) 0.7406(2) 0.0479(6) Uani d . 1 1 . .
    C C17 0.7146(3) 0.5562(2) 0.4673(2) 0.0530(7) Uani d . 1 1 . .
    O O2 -0.1099(3) 0.7778(2) 0.8434(2) 0.0799(7) Uani d . 1 1 . .
    C C4 0.0929(3) 1.1733(3) 0.4702(3) 0.0544(7) Uani d . 1 1 . .
    H H4 0.0716 1.2373 0.4087 0.065 Uiso calc R 1 1 . .
    C C15 0.5548(4) 0.5884(3) 0.6489(2) 0.0541(7) Uani d . 1 1 . .
    H H15 0.5243 0.5646 0.7298 0.065 Uiso calc R 1 1 . .
    C C3 0.0109(3) 1.1694(3) 0.5831(3) 0.0552(7) Uani d . 1 1 . .
    H H3 -0.0665 1.2311 0.5977 0.066 Uiso calc R 1 1 . .
    O O1 -0.1713(3) 0.8786(3) 0.9833(2) 0.0916(8) Uani d . 1 1 . .
    C C25 0.3949(4) 0.8401(3) 0.1403(2) 0.0573(7) Uani d . 1 1 . .
    H H25A 0.5061 0.8612 0.0938 0.069 Uiso calc R 1 1 . .
    H H25B 0.3247 0.9123 0.1213 0.069 Uiso calc R 1 1 . .
    C C10 0.1035(4) 0.8897(3) 0.8679(2) 0.0616(8) Uani d . 1 1 . .
    H H10A 0.1092 0.9750 0.8748 0.074 Uiso calc R 1 1 . .
    H H10B 0.1614 0.8352 0.9215 0.074 Uiso calc R 1 1 . .
    C C11 -0.0746(4) 0.8496(3) 0.9045(2) 0.0618(8) Uani d . 1 1 . .
    C C16 0.6595(4) 0.5167(3) 0.5907(3) 0.0590(7) Uani d . 1 1 . .
    H H16 0.6962 0.4405 0.6314 0.071 Uiso calc R 1 1 . .
    C C20 0.8391(4) 0.6400(3) 0.2282(3) 0.0652(8) Uani d . 1 1 . .
    H H20 0.8845 0.6694 0.1486 0.078 Uiso calc R 1 1 . .
    C C19 0.8888(4) 0.5240(3) 0.2896(3) 0.0799(10) Uani d . 1 1 . .
    H H19 0.9619 0.4736 0.2506 0.096 Uiso calc R 1 1 . .
    C C13 -0.2873(6) 0.6002(5) 0.9349(5) 0.136(2) Uani d . 1 1 . .
    H H13A -0.2511 0.5893 1.0050 0.205 Uiso calc R 1 1 . .
    H H13B -0.2182 0.5518 0.8871 0.205 Uiso calc R 1 1 . .
    H H13C -0.3990 0.5717 0.9543 0.205 Uiso calc R 1 1 . .
    C C18 0.8299(4) 0.4852(3) 0.4063(3) 0.0709(9) Uani d . 1 1 . .
    H H18 0.8670 0.4093 0.4472 0.085 Uiso calc R 1 1 . .
    C C26 0.3346(5) 0.7286(4) 0.1163(3) 0.0830(11) Uani d . 1 1 . .
    H H26A 0.2217 0.7128 0.1580 0.124 Uiso calc R 1 1 . .
    H H26B 0.3998 0.6563 0.1410 0.124 Uiso calc R 1 1 . .
    H H26C 0.3433 0.7446 0.0343 0.124 Uiso calc R 1 1 . .
    C C12 -0.2776(4) 0.7282(4) 0.8740(4) 0.1070(15) Uani d . 1 1 . .
    H H12A -0.3505 0.7763 0.9216 0.128 Uiso calc R 1 1 . .
    H H12B -0.3147 0.7388 0.8035 0.128 Uiso calc R 1 1 . .
loop_
    _atom_site_aniso_label
    _atom_site_aniso_U_11
    _atom_site_aniso_U_22
    _atom_site_aniso_U_33
    _atom_site_aniso_U_12
    _atom_site_aniso_U_13
    _atom_site_aniso_U_23
    O5 0.0468(10) 0.0508(10) 0.0396(9) 0.0018(8) -0.0118(7) -0.0134(8)
    N2 0.0410(11) 0.0398(11) 0.0445(11) 0.0001(9) -0.0108(9) -0.0132(9)
    O3 0.0785(14) 0.0722(13) 0.0418(11) 0.0085(11) -0.0132(10) -0.0097(10)
    C7 0.0340(12) 0.0429(13) 0.0439(13) -0.0032(10) -0.0103(10) -0.0142(11)
    N1 0.0395(11) 0.0613(14) 0.0418(12) 0.0005(10) -0.0062(9) -0.0173(10)
    C8 0.0387(13) 0.0470(14) 0.0429(13) -0.0009(11) -0.0099(10) -0.0119(11)
    O4 0.0882(15) 0.0437(11) 0.0535(11) -0.0043(10) -0.0101(10) -0.0026(9)
    C6 0.0326(12) 0.0465(14) 0.0464(14) -0.0041(10) -0.0080(10) -0.0165(11)
    C1 0.0340(12) 0.0522(15) 0.0484(14) -0.0060(11) -0.0090(11) -0.0184(12)
    C14 0.0448(14) 0.0439(14) 0.0421(13) -0.0044(11) -0.0119(11) -0.0085(11)
    C24 0.0364(13) 0.0450(14) 0.0431(13) 0.0043(11) -0.0044(10) -0.0117(11)
    C5 0.0417(14) 0.0495(15) 0.0492(15) 0.0006(11) -0.0089(11) -0.0124(12)
    C23 0.0356(12) 0.0406(13) 0.0452(13) -0.0011(10) -0.0081(10) -0.0127(10)
    C21 0.0400(14) 0.0538(15) 0.0537(16) 0.0064(12) -0.0098(12) -0.0159(12)
    C2 0.0418(14) 0.0595(17) 0.0559(16) -0.0022(12) -0.0016(12) -0.0258(14)
    C22 0.0354(12) 0.0436(13) 0.0528(15) 0.0021(10) -0.0119(11) -0.0171(11)
    C9 0.0486(15) 0.0540(15) 0.0422(14) -0.0035(12) -0.0124(12) -0.0121(12)
    C17 0.0508(16) 0.0495(15) 0.0601(17) 0.0073(12) -0.0148(13) -0.0172(13)
    O2 0.0557(13) 0.0863(16) 0.0884(16) -0.0132(11) 0.0051(11) -0.0250(13)
    C4 0.0478(15) 0.0480(15) 0.0651(18) 0.0049(12) -0.0133(13) -0.0126(13)
    C15 0.0614(17) 0.0506(15) 0.0490(15) 0.0015(13) -0.0179(13) -0.0072(12)
    C3 0.0437(15) 0.0514(16) 0.0715(19) 0.0057(12) -0.0091(13) -0.0237(14)
    O1 0.0767(16) 0.1089(19) 0.0682(15) 0.0147(14) 0.0162(12) -0.0232(14)
    C25 0.0567(17) 0.0748(19) 0.0394(14) 0.0133(14) -0.0130(12) -0.0154(13)
    C10 0.0599(18) 0.083(2) 0.0438(15) 0.0119(15) -0.0113(13) -0.0247(14)
    C11 0.0578(18) 0.0673(19) 0.0451(16) 0.0095(15) 0.0018(14) -0.0050(14)
    C16 0.0662(18) 0.0453(15) 0.0630(18) 0.0106(13) -0.0211(15) -0.0076(13)
    C20 0.0519(17) 0.080(2) 0.0603(18) 0.0102(15) -0.0039(14) -0.0240(16)
    C19 0.074(2) 0.080(2) 0.080(2) 0.0343(18) -0.0092(18) -0.0302(19)
    C13 0.114(4) 0.101(4) 0.178(5) -0.043(3) 0.000(4) -0.031(3)
    C18 0.073(2) 0.0600(18) 0.075(2) 0.0256(16) -0.0161(17) -0.0185(16)
    C26 0.093(3) 0.113(3) 0.0584(19) -0.004(2) -0.0301(18) -0.037(2)
    C12 0.055(2) 0.100(3) 0.136(4) -0.023(2) 0.001(2) 0.001(3)
_geom_special_details
;
All s.u.'s (except the s.u. in the dihedral angle between two l.s. planes)
are estimated using the full covariance matrix. The cell s.u.'s are taken
into account individually in the estimation of s.u.'s in distances, angles
and torsion angles; correlations between s.u.'s in cell parameters are only
used when they are defined by crystal symmetry. An approximate (isotropic)
treatment of cell s.u.'s is used for estimating s.u.'s involving l.s.
planes.
;
loop_
    _geom_bond_atom_site_label_1
    _geom_bond_atom_site_label_2
    _geom_bond_site_symmetry_2
    _geom_bond_distance
    _geom_bond_publ_flag
    O5 C24 . 1.344(3) ?
    O5 C25 . 1.456(3) ?
    N2 C14 . 1.385(3) ?
    N2 C23 . 1.401(3) ?
    N2 C22 . 1.412(3) ?
    O3 C9 . 1.229(3) ?
    C7 C23 . 1.392(3) ?
    C7 C8 . 1.406(3) ?
    C7 C6 . 1.452(3) ?
    N1 C9 . 1.383(3) ?
    N1 C1 . 1.408(3) ?
    N1 C10 . 1.450(3) ?
    C8 C14 . 1.387(3) ?
    C8 C9 . 1.443(3) ?
    O4 C24 . 1.192(3) ?
    C6 C5 . 1.397(3) ?
    C6 C1 . 1.413(3) ?
    C1 C2 . 1.400(4) ?
    C14 C15 . 1.409(4) ?
    C24 C23 . 1.479(3) ?
    C5 C4 . 1.377(4) ?
    C5 H5 . 0.9300 ?
    C21 C20 . 1.376(4) ?
    C21 C22 . 1.388(4) ?
    C21 H21 . 0.9300 ?
    C2 C3 . 1.371(4) ?
    C2 H2 . 0.9300 ?
    C22 C17 . 1.407(4) ?
    C17 C18 . 1.400(4) ?
    C17 C16 . 1.423(4) ?
    O2 C11 . 1.320(4) ?
    O2 C12 . 1.466(4) ?
    C4 C3 . 1.376(4) ?
    C4 H4 . 0.9300 ?
    C15 C16 . 1.344(4) ?
    C15 H15 . 0.9300 ?
    C3 H3 . 0.9300 ?
    O1 C11 . 1.199(4) ?
    C25 C26 . 1.484(4) ?
    C25 H25A . 0.9700 ?
    C25 H25B . 0.9700 ?
    C10 C11 . 1.509(4) ?
    C10 H10A . 0.9700 ?
    C10 H10B . 0.9700 ?
    C16 H16 . 0.9300 ?
    C20 C19 . 1.394(5) ?
    C20 H20 . 0.9300 ?
    C19 C18 . 1.352(5) ?
    C19 H19 . 0.9300 ?
    C13 C12 . 1.403(6) ?
    C13 H13A . 0.9600 ?
    C13 H13B . 0.9600 ?
    C13 H13C . 0.9600 ?
    C18 H18 . 0.9300 ?
    C26 H26A . 0.9600 ?
    C26 H26B . 0.9600 ?
    C26 H26C . 0.9600 ?
    C12 H12A . 0.9700 ?
    C12 H12B . 0.9700 ?
loop_
    _geom_angle_atom_site_label_1
    _geom_angle_atom_site_label_2
    _geom_angle_atom_site_label_3
    _geom_angle_site_symmetry_1
    _geom_angle_site_symmetry_3
    _geom_angle
    _geom_angle_publ_flag
    C24 O5 C25 . . 116.4(2) ?
    C14 N2 C23 . . 109.1(2) ?
    C14 N2 C22 . . 120.8(2) ?
    C23 N2 C22 . . 129.7(2) ?
    C23 C7 C8 . . 107.1(2) ?
    C23 C7 C6 . . 133.9(2) ?
    C8 C7 C6 . . 118.8(2) ?
    C9 N1 C1 . . 124.3(2) ?
    C9 N1 C10 . . 116.1(2) ?
    C1 N1 C10 . . 119.6(2) ?
    C14 C8 C7 . . 109.1(2) ?
    C14 C8 C9 . . 126.6(2) ?
    C7 C8 C9 . . 124.2(2) ?
    C5 C6 C1 . . 118.2(2) ?
    C5 C6 C7 . . 124.8(2) ?
    C1 C6 C7 . . 117.1(2) ?
    C2 C1 N1 . . 119.9(2) ?
    C2 C1 C6 . . 118.8(2) ?
    N1 C1 C6 . . 121.2(2) ?
    N2 C14 C8 . . 107.1(2) ?
    N2 C14 C15 . . 120.4(2) ?
    C8 C14 C15 . . 132.5(2) ?
    O4 C24 O5 . . 123.4(2) ?
    O4 C24 C23 . . 125.8(2) ?
    O5 C24 C23 . . 110.8(2) ?
    C4 C5 C6 . . 122.1(2) ?
    C4 C5 H5 . . 119.0 ?
    C6 C5 H5 . . 119.0 ?
    C7 C23 N2 . . 107.6(2) ?
    C7 C23 C24 . . 128.1(2) ?
    N2 C23 C24 . . 123.4(2) ?
    C20 C21 C22 . . 120.0(3) ?
    C20 C21 H21 . . 120.0 ?
    C22 C21 H21 . . 120.0 ?
    C3 C2 C1 . . 121.1(2) ?
    C3 C2 H2 . . 119.5 ?
    C1 C2 H2 . . 119.5 ?
    C21 C22 C17 . . 119.7(2) ?
    C21 C22 N2 . . 123.3(2) ?
    C17 C22 N2 . . 116.9(2) ?
    O3 C9 N1 . . 121.2(2) ?
    O3 C9 C8 . . 124.5(3) ?
    N1 C9 C8 . . 114.3(2) ?
    C18 C17 C22 . . 118.2(3) ?
    C18 C17 C16 . . 120.9(3) ?
    C22 C17 C16 . . 120.9(2) ?
    C11 O2 C12 . . 118.4(3) ?
    C5 C4 C3 . . 119.1(3) ?
    C5 C4 H4 . . 120.4 ?
    C3 C4 H4 . . 120.4 ?
    C16 C15 C14 . . 119.7(3) ?
    C16 C15 H15 . . 120.1 ?
    C14 C15 H15 . . 120.1 ?
    C2 C3 C4 . . 120.8(3) ?
    C2 C3 H3 . . 119.6 ?
    C4 C3 H3 . . 119.6 ?
    O5 C25 C26 . . 107.0(2) ?
    O5 C25 H25A . . 110.3 ?
    C26 C25 H25A . . 110.3 ?
    O5 C25 H25B . . 110.3 ?
    C26 C25 H25B . . 110.3 ?
    H25A C25 H25B . . 108.6 ?
    N1 C10 C11 . . 115.0(2) ?
    N1 C10 H10A . . 108.5 ?
    C11 C10 H10A . . 108.5 ?
    N1 C10 H10B . . 108.5 ?
    C11 C10 H10B . . 108.5 ?
    H10A C10 H10B . . 107.5 ?
    O1 C11 O2 . . 124.4(3) ?
    O1 C11 C10 . . 122.3(3) ?
    O2 C11 C10 . . 113.2(2) ?
    C15 C16 C17 . . 120.5(3) ?
    C15 C16 H16 . . 119.7 ?
    C17 C16 H16 . . 119.7 ?
    C21 C20 C19 . . 120.5(3) ?
    C21 C20 H20 . . 119.8 ?
    C19 C20 H20 . . 119.8 ?
    C18 C19 C20 . . 119.5(3) ?
    C18 C19 H19 . . 120.2 ?
    C20 C19 H19 . . 120.2 ?
    C12 C13 H13A . . 109.5 ?
    C12 C13 H13B . . 109.5 ?
    H13A C13 H13B . . 109.5 ?
    C12 C13 H13C . . 109.5 ?
    H13A C13 H13C . . 109.5 ?
    H13B C13 H13C . . 109.5 ?
    C19 C18 C17 . . 121.7(3) ?
    C19 C18 H18 . . 119.1 ?
    C17 C18 H18 . . 119.1 ?
    C25 C26 H26A . . 109.5 ?
    C25 C26 H26B . . 109.5 ?
    H26A C26 H26B . . 109.5 ?
    C25 C26 H26C . . 109.5 ?
    H26A C26 H26C . . 109.5 ?
    H26B C26 H26C . . 109.5 ?
    C13 C12 O2 . . 112.1(4) ?
    C13 C12 H12A . . 109.2 ?
    O2 C12 H12A . . 109.2 ?
    C13 C12 H12B . . 109.2 ?
    O2 C12 H12B . . 109.2 ?
    H12A C12 H12B . . 107.9 ?
loop_
    _geom_hbond_atom_site_label_D
    _geom_hbond_atom_site_label_H
    _geom_hbond_atom_site_label_A
    _geom_hbond_site_symmetry_A
    _geom_hbond_distance_DH
    _geom_hbond_distance_HA
    _geom_hbond_distance_DA
    _geom_hbond_angle_DHA
    _geom_hbond_publ_flag
    C12 H12A O1 . 0.97 2.32 2.712(5) 103 ?
    C10 H10B O3 . 0.97 2.21 2.669(4) 107 ?
    C15 H15 O3 . 0.93 2.56 3.082(4) 116 ?
    C21 H21 O5 . 0.93 2.46 2.964(3) 114 ?
    C5 H5 O4 . 0.93 2.34 3.168(3) 148 yes
_iucr_refine_instructions_details
;
TITL X in P-1
CELL 0.71073   8.4000  11.0080  12.3040  74.330  75.380  86.180
ZERR    2.00   0.0017   0.0022   0.0025   0.030   0.030   0.030
LATT 1
SFAC C  H  N  O
UNIT 52 44 4 10
OMIT  -2.00  50.40
L.S. 12
EXTI  0.05655
ACTA
BOND $H
OMIT 3 -3 2
OMIT -2 5 0
FMAP 2
MPLA N2 C14 C15 C16 C17 C18 C19 C20 C21 C22
MPLA N2 C14 C8 C7 C23
MPLA N1 C1 C2 C3 C4 C5 C6 C7 C8 C9
PLAN 20
HTAB
WGHT  0.067000  0.655800
FVAR  0.689640
MOLE 1
O5     4   0.391171  0.806732  0.263657 11.000000  0.046990  0.050840 =
           0.039630 -0.013490 -0.011780  0.001850
N2     3   0.532719  0.734289  0.466278 11.000000  0.041040  0.039790 =
           0.044580 -0.013250 -0.010710  0.000080
O3     4   0.321898  0.709866  0.827217 11.000000  0.078590  0.072900 =
           0.041910 -0.009870 -0.013080  0.007810
C7     1   0.356320  0.881202  0.523618 11.000000  0.034150  0.043200 =
           0.043910 -0.014360 -0.010130 -0.003470
N1     3   0.188388  0.886610  0.750377 11.000000  0.039610  0.061920 =
           0.041690 -0.017470 -0.005900 -0.000080
C8     1   0.382128  0.790099  0.622388 11.000000  0.038650  0.047100 =
           0.042760 -0.011770 -0.010050 -0.000770
O4     4   0.471245  1.001868  0.246722 11.000000  0.088030  0.043900 =
           0.053630 -0.002530 -0.010170 -0.004240
C6     1   0.241307  0.982993  0.539686 11.000000  0.032510  0.045960 =
           0.046490 -0.016260 -0.008160 -0.003630
C1     1   0.157760  0.981055  0.655297 11.000000  0.034000  0.051710 =
           0.048600 -0.018210 -0.009270 -0.005630
C14    1   0.491487  0.700030  0.586872 11.000000  0.044970  0.043870 =
           0.042120 -0.008670 -0.011770 -0.004600
C24    1   0.441415  0.895999  0.303573 11.000000  0.036400  0.044710 =
           0.043260 -0.011780 -0.004380  0.004410
C5     1   0.206621  1.081176  0.449545 11.000000  0.041770  0.050160 =
           0.049070 -0.012600 -0.008720  0.000210
AFIX 43
H5     2   0.262183  1.084317  0.373190 11.000000 -1.200000
AFIX 0
C23    1   0.449211  0.845296  0.426442 11.000000  0.035780  0.040480 =
           0.045280 -0.012690 -0.008180 -0.001160
C21    1   0.723284  0.711410  0.284397 11.000000  0.040030  0.054550 =
           0.053630 -0.016080 -0.009750  0.005980
AFIX 43
H21    2   0.690108  0.788434  0.242767 11.000000 -1.200000
AFIX 0
C2     1   0.042045  1.075835  0.674187 11.000000  0.041870  0.059520 =
           0.055960 -0.025840 -0.001570 -0.002200
AFIX 43
H2     2  -0.014467  1.075101  0.749823 11.000000 -1.200000
AFIX 0
C22    1   0.655997  0.668427  0.403293 11.000000  0.035490  0.044070 =
           0.052750 -0.017140 -0.011900  0.001880
C9     1   0.299475  0.789338  0.740588 11.000000  0.048600  0.053490 =
           0.042290 -0.012020 -0.012580 -0.002870
C17    1   0.714490  0.556262  0.467263 11.000000  0.050960  0.049470 =
           0.060150 -0.017240 -0.014750  0.007180
O2     4  -0.109933  0.777873  0.843405 11.000000  0.055660  0.086250 =
           0.088310 -0.024730  0.004640 -0.012860
C4     1   0.093016  1.173133  0.470289 11.000000  0.047840  0.047940 =
           0.065170 -0.012650 -0.013260  0.004990
AFIX 43
H4     2   0.071776  1.237212  0.408798 11.000000 -1.200000
AFIX 0
C15    1   0.554703  0.588504  0.648873 11.000000  0.061330  0.050700 =
           0.048920 -0.007180 -0.017850  0.001500
AFIX 43
H15    2   0.524063  0.564613  0.729792 11.000000 -1.200000
AFIX 0
C3     1   0.011092  1.169240  0.583129 11.000000  0.043790  0.051720 =
           0.071290 -0.023690 -0.008980  0.005530
AFIX 43
H3     2  -0.066367  1.230958  0.597664 11.000000 -1.200000
AFIX 0
O1     4  -0.171100  0.878419  0.983423 11.000000  0.076590  0.108780 =
           0.068440 -0.023160  0.016080  0.015110
C25    1   0.394895  0.840074  0.140271 11.000000  0.056630  0.074150 =
           0.039690 -0.015200 -0.013340  0.014040
AFIX 23
H25A   2   0.506134  0.861168  0.093881 11.000000 -1.200000
H25B   2   0.324770  0.912333  0.121285 11.000000 -1.200000
AFIX 0
C10    1   0.103407  0.889928  0.867810 11.000000  0.060250  0.083880 =
           0.043930 -0.024890 -0.011200  0.011470
AFIX 23
H10A   2   0.108996  0.975207  0.874629 11.000000 -1.200000
H10B   2   0.161259  0.835535  0.921514 11.000000 -1.200000
AFIX 0
C11    1  -0.074597  0.849748  0.904444 11.000000  0.057620  0.066800 =
           0.045210 -0.004910  0.001520  0.010060
C16    1   0.659508  0.516679  0.590689 11.000000  0.066180  0.045650 =
           0.062940 -0.007670 -0.020910  0.010210
AFIX 43
H16    2   0.696322  0.440600  0.631391 11.000000 -1.200000
AFIX 0
C20    1   0.839068  0.640055  0.228136 11.000000  0.051710  0.078970 =
           0.060650 -0.023660 -0.004290  0.010940
AFIX 43
H20    2   0.884421  0.669414  0.148586 11.000000 -1.200000
AFIX 0
C19    1   0.888945  0.523797  0.289724 11.000000  0.074450  0.080930 =
           0.080380 -0.030690 -0.008920  0.033860
AFIX 43
H19    2   0.962135  0.473462  0.250695 11.000000 -1.200000
AFIX 0
C13    1  -0.287561  0.600279  0.934799 11.000000  0.112960  0.099340 =
           0.179230 -0.031090 -0.000640 -0.041070
AFIX 137
H13A   2  -0.251199  0.589135  1.004831 11.000000 -1.500000
H13B   2  -0.218927  0.551890  0.886830 11.000000 -1.500000
H13C   2  -0.399452  0.572163  0.954271 11.000000 -1.500000
AFIX 0
C18    1   0.830074  0.485005  0.406419 11.000000  0.073170  0.060070 =
           0.074800 -0.018430 -0.016060  0.025810
AFIX 43
H18    2   0.867128  0.409183  0.447385 11.000000 -1.200000
AFIX 0
C26    1   0.334616  0.728593  0.116290 11.000000  0.092800  0.113290 =
           0.058710 -0.036830 -0.030380 -0.003620
AFIX 137
H26A   2   0.221593  0.712908  0.157830 11.000000 -1.500000
H26B   2   0.399610  0.656212  0.141228 11.000000 -1.500000
H26C   2   0.343659  0.744560  0.034303 11.000000 -1.500000
AFIX 0
C12    1  -0.277500  0.728199  0.874179 11.000000  0.054970  0.100600 =
           0.136530  0.000900  0.001470 -0.023970
AFIX 23
H12A   2  -0.350211  0.776265  0.921858 11.000000 -1.200000
H12B   2  -0.314744  0.738981  0.803676 11.000000 -1.200000
AFIX 0
HKLF 4
END
;
data_global
_journal_date_recd_electronic     2013-05-07
_journal_date_accepted     2013-06-06
_journal_name_full     'Acta Crystallographica, Section E'
_journal_year     2013
_journal_volume     69
_journal_issue      7
_journal_page_first     o1130
_journal_page_last     o1130
_journal_paper_category     QO
_journal_paper_doi     10.1107/S1600536813015833
_journal_coeditor_code     YK2094
_publ_contact_author_name     'Yun Liu'
_publ_contact_author_address
;
School of Chemistry and Chemical Engineering,
Jiangsu Normal University, Xuzhou,
Jiangsu 221116, People's Republic of China
;
_publ_contact_author_email     'liu__yun3@sina.com'
_publ_contact_author_fax     '86 516 83500065'
_publ_contact_author_phone     '86 516 83516888'
_publ_section_title
;\
Ethyl
4-(2-ethoxy-2-oxoethyl)-3-oxo-4,13-diazapentacyclo[11.8.0.0^2,11^.0^5,\
10^.0^14,19^]henicosa-1,5(10),6,8,11,14(19),15,17,20-nonaene-12-carboxylate
;
loop_
    _publ_author_name
    _publ_author_footnote
    _publ_author_address
    'Meng, Qing-Hua' .
;
School of Chemistry and Chemical Engineering,
Jiangsu Normal University, Xuzhou,
Jiangsu 221116, People's Republic of China
;
    'Wu, Ya-Nan' .
;
School of Chemistry and Chemical Engineering,
Jiangsu Normal University, Xuzhou,
Jiangsu 221116, People's Republic of China
;
    'Jiang, Ke' .
;
School of Chemistry and Chemical Engineering,
Jiangsu Normal University, Xuzhou,
Jiangsu 221116, People's Republic of China
;
    'Liu, Yun' .
;
School of Chemistry and Chemical Engineering,
Jiangsu Normal University, Xuzhou,
Jiangsu 221116, People's Republic of China
;
