# Supplementary material for: Ethyl 4-(2-eth­oxy-2-oxoeth­yl)-3-oxo-4,13-di­aza­penta­cyclo­[11.8.0.02,11.05,10.014,19]henicosa-1,5(10),6,8,11,14(19),15,17,20-nona­ene-12-carboxyl­ate
Source: Acta Crystallogr Sect E Struct Rep Online. 2013 Jun 22;69(Pt 7):o1130. doi: 10.1107/S1600536813015833 (PMC3770398; doi:10.1107/S1600536813015833)
Supplement: Supplementary file 2 [file e-69-o1130-Isup2.hkl]

# 
# h,k,l, Fc-squared, Fo-squared, sigma(Fo-squared) and status flag 
# 
data_I
_shelx_title ' X in P-1' 
_shelx_refln_list_code          4 
_shelx_F_calc_maximum      185.61 
_exptl_crystal_F_000       464.00 
_reflns_d_resolution_high  0.8347 
 
loop_ 
 _symmetry_equiv_pos_as_xyz 
 'x, y, z' 
 '-x, -y, -z' 
 
_cell_length_a     8.4000 
_cell_length_b    11.0080 
_cell_length_c    12.3040 
_cell_angle_alpha  74.330 
_cell_angle_beta   75.380 
_cell_angle_gamma  86.180 
 
_shelx_F_squared_multiplier     1.000 
 
loop_ 
 _refln_index_h 
 _refln_index_k 
 _refln_index_l 
 _refln_F_squared_calc 
 _refln_F_squared_meas 
 _refln_F_squared_sigma 
 _refln_observed_status 
   1   0   0     1468.14     1321.65     22.27 o 
   2   0   0      317.06      342.40      3.67 o 
   3   0   0       35.68       32.46      1.54 o 
   4   0   0      250.33      251.56      4.60 o 
   5   0   0      162.99      189.43      4.67 o 
   6   0   0       61.01       65.73      3.37 o 
   7   0   0        2.03        2.97      1.52 o 
   8   0   0        2.11       -0.36      2.15 o 
   9   0   0        0.61       -0.21      2.49 o 
  -9   1   0        5.51        2.93      1.94 o 
  -8   1   0        1.27        3.73      1.81 o 
  -7   1   0        8.07        8.24      2.02 o 
  -6   1   0      241.28      240.90      6.05 o 
  -5   1   0      896.44      955.32     10.15 o 
  -4   1   0      163.17      180.50      3.96 o 
  -3   1   0     1105.33     1123.55      8.30 o 
  -2   1   0     9427.17     9844.88     99.16 o 
  -1   1   0      711.23      675.42      4.12 o 
   0   1   0     2956.67     2845.49    139.61 o 
   1   1   0      159.59      167.02      2.03 o 
   2   1   0     1645.32     1903.80     38.08 o 
   3   1   0      155.31      194.82      3.52 o 
   4   1   0      113.97      142.81      3.55 o 
   5   1   0       13.87       42.41      2.47 o 
   6   1   0       39.89       52.22      3.04 o 
   7   1   0       36.51       42.07      3.16 o 
   8   1   0        0.11       -0.36      1.77 o 
   9   1   0        0.38       -2.09      2.57 o 
  -9   2   0        0.00        3.60      2.19 o 
  -8   2   0       16.25       19.03      2.63 o 
  -7   2   0        3.23        0.93      1.98 o 
  -6   2   0       90.06       91.30      3.92 o 
  -5   2   0      189.24      212.16      5.10 o 
  -4   2   0      657.69      671.68      7.59 o 
  -3   2   0     2223.68     2268.90     12.57 o 
  -2   2   0     2393.83     2433.55     47.52 o 
  -1   2   0      291.54      551.61      4.44 o 
   0   2   0     1264.56     1094.80     17.34 o 
   1   2   0     7159.90     7018.69     76.02 o 
   2   2   0     4197.68     4110.64     63.42 o 
   3   2   0      594.42      714.21      7.00 o 
   4   2   0       20.09       49.86      2.28 o 
   5   2   0       85.52      103.26      3.57 o 
   6   2   0       27.29       34.84      2.53 o 
   7   2   0        0.34       -1.22      1.79 o 
   8   2   0        4.57        4.89      2.19 o 
   9   2   0        9.79        6.99      2.72 o 
  -9   3   0       12.44       16.52      3.05 o 
  -8   3   0       29.28       21.07      3.06 o 
  -7   3   0        6.98        9.35      2.25 o 
  -6   3   0      286.38      288.91      6.73 o 
  -5   3   0      218.27      225.58      5.46 o 
  -4   3   0     1300.81     1451.46     11.74 o 
  -3   3   0      284.54      316.82      5.04 o 
  -2   3   0     1193.58     1294.64      8.86 o 
  -1   3   0       73.89      136.26      2.62 o 
   0   3   0     1999.41     1793.22     41.98 o 
   1   3   0     1887.38     1789.35     39.98 o 
   2   3   0       15.30       55.68      1.94 o 
   3   3   0       10.20       25.01      1.62 o 
   4   3   0      343.96      416.39      6.44 o 
   5   3   0       64.19       61.59      2.95 o 
   6   3   0        0.01       12.68      1.87 o 
   7   3   0       16.15       20.63      2.38 o 
   8   3   0        5.54        8.03      2.30 o 
   9   3   0        0.06        1.31      2.25 o 
  -9   4   0        1.85        0.23      2.34 o 
  -8   4   0      119.85      117.38      5.44 o 
  -7   4   0        1.94        0.34      1.79 o 
  -6   4   0      145.89      143.10      5.11 o 
  -5   4   0      334.75      336.06      6.81 o 
  -4   4   0       17.93       23.41      1.88 o 
  -3   4   0       14.35       11.76      1.43 o 
  -2   4   0      831.54      801.36      7.82 o 
  -1   4   0      381.73      333.19      4.70 o 
   0   4   0      108.54      103.88      1.85 o 
   1   4   0      274.40      256.52      4.08 o 
   2   4   0      161.16      182.72      3.77 o 
   3   4   0       36.92       40.29      2.15 o 
   4   4   0      300.77      287.82      5.64 o 
   5   4   0      251.18      268.73      6.10 o 
   6   4   0       85.83       81.56      3.90 o 
   7   4   0        4.45        4.17      1.92 o 
   8   4   0        2.90        6.99      2.06 o 
   9   4   0       13.84       17.55      3.01 o 
  -8   5   0       14.50       13.65      2.44 o 
  -7   5   0       13.41       11.10      2.46 o 
  -6   5   0      258.23      238.88      6.88 o 
  -5   5   0      231.83      233.11      6.03 o 
  -4   5   0       61.49       84.70      3.44 o 
  -3   5   0       58.70       68.53      2.85 o 
  -1   5   0        1.27        6.74      1.05 o 
   0   5   0      136.62      136.81      2.39 o 
   1   5   0       80.18       84.51      2.74 o 
   2   5   0      771.18      734.06      8.23 o 
   3   5   0       24.14       24.93      1.85 o 
   4   5   0        5.65       10.51      1.56 o 
   5   5   0       82.86       87.72      3.76 o 
   6   5   0       17.84       25.22      2.57 o 
   7   5   0       35.31       30.18      3.29 o 
   8   5   0       28.45       26.51      3.31 o 
  -8   6   0        0.41        2.36      2.53 o 
  -7   6   0       19.03       13.17      2.55 o 
  -6   6   0       15.26       11.31      2.42 o 
  -5   6   0        1.64        4.72      1.87 o 
  -4   6   0      169.85      162.24      5.01 o 
  -3   6   0       35.03       41.13      2.55 o 
  -2   6   0      191.56      151.70      4.32 o 
  -1   6   0       13.03       14.73      1.52 o 
   0   6   0      107.92      108.56      2.53 o 
   1   6   0       13.72       14.45      1.69 o 
   2   6   0        3.38        8.76      1.52 o 
   3   6   0       84.58       74.57      3.27 o 
   4   6   0       31.03       36.46      2.49 o 
   5   6   0       37.41       34.80      2.76 o 
   6   6   0        7.60       10.34      2.19 o 
   7   6   0       41.83       41.84      3.58 o 
   8   6   0       91.72       89.36      5.29 o 
  -8   7   0       20.62       19.00      3.54 o 
  -7   7   0        2.44        1.20      1.92 o 
  -6   7   0        3.41        3.03      2.00 o 
  -5   7   0      131.10      126.21      5.13 o 
  -4   7   0      694.78      669.05     10.45 o 
  -3   7   0        4.76        7.08      1.87 o 
  -2   7   0       64.08       66.40      3.23 o 
  -1   7   0      283.74      275.96      6.02 o 
   0   7   0      234.84      250.53      3.99 o 
   1   7   0      205.59      216.30      5.23 o 
   2   7   0        8.34       11.17      1.92 o 
   3   7   0       93.50       78.35      3.69 o 
   4   7   0       14.45       36.11      2.65 o 
   5   7   0        6.87        9.31      2.04 o 
   6   7   0        5.52        3.58      2.11 o 
   7   7   0        2.55        2.23      2.21 o 
   8   7   0       13.09        7.33      3.43 o 
  -7   8   0        0.58        3.05      2.15 o 
  -6   8   0        3.33        5.06      1.92 o 
  -5   8   0       47.76       45.85      3.56 o 
  -4   8   0       15.78       12.75      2.40 o 
  -3   8   0      125.06      121.27      4.81 o 
  -2   8   0       14.68       14.62      2.06 o 
  -1   8   0        9.92       10.77      1.94 o 
   0   8   0       24.93       26.04      2.27 o 
   1   8   0        3.30        6.02      1.50 o 
   2   8   0        6.38        4.30      1.52 o 
   3   8   0      167.97      173.52      5.68 o 
   4   8   0        2.94        4.89      1.85 o 
   5   8   0       38.37       53.24      3.60 o 
   6   8   0       24.85       23.37      2.95 o 
   7   8   0        0.98       -1.96      2.36 o 
  -6   9   0        0.72        0.00      2.21 o 
  -5   9   0        9.21       10.22      2.15 o 
  -4   9   0        0.05        2.11      1.77 o 
  -3   9   0        6.51        7.50      1.94 o 
  -2   9   0      106.72       92.44      4.56 o 
  -1   9   0        9.72        8.28      2.02 o 
   0   9   0        5.87        3.94      1.35 o 
   1   9   0        1.93        2.21      1.75 o 
   2   9   0        0.65        5.22      1.71 o 
   3   9   0       53.07       61.24      3.77 o 
   4   9   0       50.18       53.63      3.79 o 
   5   9   0       17.13       21.22      2.76 o 
   6   9   0        6.08        5.54      2.53 o 
  -6  10   0        0.48        0.93      2.32 o 
  -5  10   0        1.67        1.28      2.21 o 
  -4  10   0        5.79        5.31      2.02 o 
  -3  10   0        3.73        2.38      2.21 o 
  -2  10   0       29.47       29.69      2.97 o 
  -1  10   0      157.23      160.81      5.98 o 
   0  10   0      124.42      127.27      5.19 o 
   1  10   0        0.00        7.77      2.17 o 
   2  10   0        2.57        4.36      2.06 o 
   3  10   0        7.22        5.90      2.13 o 
   4  10   0        0.27       -1.94      1.94 o 
   5  10   0        3.86        6.82      2.23 o 
  -4  11   0       12.95       21.68      2.82 o 
  -3  11   0        9.46        8.26      2.72 o 
  -2  11   0        1.03       -0.99      2.00 o 
  -1  11   0       72.14       77.97      4.55 o 
   0  11   0       28.53       28.91      2.47 o 
   1  11   0       59.50       69.93      4.49 o 
   2  11   0        0.75       -2.38      2.38 o 
   3  11   0        0.03       -0.82      2.17 o 
   4  11   0       10.96       10.09      2.93 o 
  -3  12   0       14.24       13.15      3.46 o 
  -2  12   0       20.84       22.40      3.29 o 
  -1  12   0        3.32        7.14      2.34 o 
   0  12   0        4.08        4.84      1.73 o 
   1  12   0       15.65       14.52      2.87 o 
   2  12   0       20.37       21.74      3.71 o 
   3  12   0        1.21       -1.39      2.40 o 
  -2 -12   1        7.51       10.36      2.49 o 
  -1 -12   1        9.20        8.30      3.01 o 
   0 -12   1       22.22       24.34      2.26 o 
   1 -12   1        5.49        6.02      2.70 o 
   2 -12   1        0.20       -0.46      2.21 o 
  -4 -11   1        7.07        3.88      2.61 o 
  -3 -11   1        5.94       12.89      2.53 o 
  -2 -11   1       12.12       12.72      2.76 o 
  -1 -11   1       55.56       49.43      4.15 o 
   0 -11   1       12.97       10.92      1.85 o 
   1 -11   1        2.18       -0.59      2.02 o 
   2 -11   1        0.57        5.67      1.77 o 
   3 -11   1        1.88        4.21      2.34 o 
   4 -11   1       11.45       21.19      2.93 o 
  -5 -10   1        0.24        1.12      2.17 o 
  -4 -10   1        4.49        3.50      2.19 o 
  -3 -10   1        0.46        2.11      1.94 o 
  -2 -10   1        2.40       -1.28      2.17 o 
  -1 -10   1       29.96       36.79      3.25 o 
   0 -10   1       26.40       26.04      2.32 o 
   1 -10   1      103.82      115.25      5.44 o 
   2 -10   1       25.26       25.33      2.72 o 
   3 -10   1        2.77        1.31      1.79 o 
   4 -10   1       26.78       32.85      3.18 o 
   5 -10   1        6.06        5.39      2.38 o 
  -6  -9   1       17.15       24.44      3.05 o 
  -5  -9   1       13.57       18.35      2.89 o 
  -4  -9   1        0.63       -2.11      2.11 o 
  -3  -9   1        4.35        3.41      1.98 o 
  -2  -9   1       20.83       19.79      2.49 o 
  -1  -9   1        4.23        2.63      1.96 o 
   0  -9   1        1.04        1.27      1.09 o 
   1  -9   1      259.37      284.68      7.51 o 
   2  -9   1      126.85      117.38      5.17 o 
   3  -9   1       51.93       56.43      3.71 o 
   4  -9   1        1.36        5.56      1.60 o 
   5  -9   1        0.04        0.97      1.83 o 
   6  -9   1       19.80       21.01      3.08 o 
  -7  -8   1        2.79        0.67      2.53 o 
  -6  -8   1        7.84        9.16      2.25 o 
  -5  -8   1        0.57        1.10      1.73 o 
  -4  -8   1       38.21       41.37      3.33 o 
  -3  -8   1       21.48       17.26      2.47 o 
  -2  -8   1        8.23       14.11      1.92 o 
  -1  -8   1        0.34       -1.43      1.43 o 
   0  -8   1       44.45       42.41      1.97 o 
   1  -8   1       62.87       62.72      3.37 o 
   2  -8   1      175.23      147.40      5.16 o 
   3  -8   1       37.66       36.25      2.91 o 
   4  -8   1       11.05        6.89      2.00 o 
   5  -8   1       46.32       48.65      3.46 o 
   6  -8   1        2.56        3.71      1.87 o 
   7  -8   1        2.37        2.84      2.34 o 
  -7  -7   1        0.00       -2.11      2.21 o 
  -6  -7   1        4.90        6.36      2.44 o 
  -5  -7   1        0.00       -0.17      1.52 o 
  -4  -7   1       27.36       30.37      2.63 o 
  -3  -7   1       76.59       72.54      3.71 o 
  -2  -7   1      109.91      121.48      4.24 o 
  -1  -7   1       79.18       82.85      3.52 o 
   0  -7   1       34.51       42.31      1.79 o 
   1  -7   1        2.20        0.80      1.37 o 
   2  -7   1        1.78        2.27      1.24 o 
   3  -7   1       13.21       12.03      1.77 o 
   4  -7   1       97.35       94.06      4.07 o 
   5  -7   1       32.09       25.63      2.61 o 
   6  -7   1        3.82       11.10      2.38 o 
   7  -7   1       16.03       20.42      2.93 o 
   8  -7   1       17.26       25.83      3.35 o 
  -8  -6   1       10.40       10.32      2.51 o 
  -7  -6   1       24.40       27.16      3.12 o 
  -6  -6   1        0.00        3.96      1.62 o 
  -5  -6   1        4.92        4.53      1.47 o 
  -4  -6   1        0.00       -0.65      1.26 o 
  -3  -6   1        9.80       15.74      1.96 o 
  -2  -6   1       21.21       23.01      1.88 o 
  -1  -6   1      355.62      358.09      6.48 o 
   0  -6   1      119.91      113.56      7.88 o 
   1  -6   1       17.97       18.23      1.79 o 
   2  -6   1       50.74       48.82      2.68 o 
   3  -6   1      144.21      143.35      4.44 o 
   4  -6   1      102.13      101.73      4.12 o 
   5  -6   1       53.20       58.34      3.46 o 
   6  -6   1      251.55      247.62      7.13 o 
   7  -6   1        6.10        7.14      2.28 o 
   8  -6   1        0.66        1.28      2.23 o 
  -8  -5   1       13.16       11.04      2.53 o 
  -7  -5   1       19.79       17.89      3.08 o 
  -6  -5   1       14.26       11.65      1.92 o 
  -5  -5   1       36.66       39.65      2.89 o 
  -4  -5   1       49.23       47.29      2.85 o 
  -3  -5   1      137.07      133.68      4.01 o 
  -2  -5   1       17.36       16.86      1.64 o 
  -1  -5   1        7.49        9.23      1.33 o 
   0  -5   1      328.12      303.15      3.65 o 
   1  -5   1     1668.84     1771.48     12.42 o 
   2  -5   1       23.32       36.57      2.07 o 
   3  -5   1      297.53      286.13      5.66 o 
   4  -5   1        0.03        0.44      1.10 o 
   5  -5   1       10.16       10.98      1.92 o 
   6  -5   1      196.82      195.80      6.07 o 
   7  -5   1       43.62       35.60      3.44 o 
   8  -5   1       10.19        9.90      2.80 o 
   9  -5   1        0.54       -2.55      2.68 o 
  -8  -4   1       10.85       12.35      2.44 o 
  -7  -4   1        3.07        1.92      1.79 o 
  -6  -4   1       56.55       65.53      3.65 o 
  -5  -4   1        0.26        1.14      1.47 o 
  -4  -4   1        2.72        2.02      1.22 o 
  -3  -4   1      245.02      241.06      4.90 o 
  -2  -4   1       83.03       75.72      2.60 o 
  -1  -4   1       37.40       39.35      1.88 o 
   0  -4   1      487.47      427.96      3.85 o 
   1  -4   1      473.93      419.46      5.48 o 
   2  -4   1        1.34        3.50      0.97 o 
   3  -4   1      185.80      148.83      3.75 o 
   4  -4   1       16.33       16.71      1.71 o 
   5  -4   1      223.57      227.85      5.65 o 
   6  -4   1       73.99       77.57      3.82 o 
   7  -4   1       29.70       30.83      2.95 o 
   8  -4   1       48.34       48.21      4.05 o 
   9  -4   1       12.79        7.10      2.74 o 
  -9  -3   1        4.22        2.02      2.61 o 
  -8  -3   1        0.99        1.56      1.73 o 
  -7  -3   1        3.85        1.50      1.79 o 
  -6  -3   1        6.30        2.53      1.85 o 
  -5  -3   1      295.90      272.08      6.10 o 
  -4  -3   1        1.59        6.89      1.37 o 
  -3  -3   1        8.96       11.08      1.41 o 
  -2  -3   1       79.04       76.67      2.39 o 
  -1  -3   1      876.54      911.75      7.24 o 
   0  -3   1       38.69       46.12      1.13 o 
   1  -3   1      288.27      218.04      3.45 o 
   2  -3   1      762.10      758.60      6.99 o 
   3  -3   1      352.16      370.31      5.43 o 
   4  -3   1       49.86       61.54      2.55 o 
   5  -3   1        0.03        0.99      0.99 o 
   6  -3   1        6.91        8.97      1.66 o 
   7  -3   1       26.00       35.09      3.01 o 
   8  -3   1        4.16        8.83      2.06 o 
   9  -3   1       31.49       29.35      3.48 o 
  -9  -2   1       12.95       11.86      3.18 o 
  -8  -2   1        1.49        1.87      2.04 o 
  -7  -2   1       10.03       10.85      1.94 o 
  -6  -2   1       11.56        8.43      1.98 o 
  -5  -2   1       19.74       22.55      1.90 o 
  -4  -2   1        4.44        0.00      1.01 o 
  -3  -2   1     2231.80     2299.33     13.25 o 
  -2  -2   1       70.66       53.78      1.86 o 
  -1  -2   1       16.45       12.10      0.89 o 
   0  -2   1      775.27      745.91      5.73 o 
   1  -2   1     2266.77     1937.00     38.00 o 
   2  -2   1      654.57      666.83      5.91 o 
   3  -2   1        3.44        4.32      0.97 o 
   4  -2   1      133.83      176.92      4.02 o 
   5  -2   1      343.55      315.71      6.20 o 
   6  -2   1       55.32       60.03      3.16 o 
   7  -2   1       84.95       73.05      4.11 o 
   8  -2   1        5.64        3.20      2.04 o 
   9  -2   1        1.19        4.38      1.94 o 
  -9  -1   1        6.22        1.07      2.84 o 
  -8  -1   1       56.58       57.38      4.22 o 
  -7  -1   1        1.39        2.02      1.58 o 
  -6  -1   1        0.01        1.31      1.41 o 
  -5  -1   1      358.72      380.46      6.75 o 
  -4  -1   1      125.50      144.24      3.66 o 
  -3  -1   1        2.13        0.72      0.76 o 
  -2  -1   1      883.11      847.77      6.46 o 
  -1  -1   1      333.12      293.24      3.06 o 
   0  -1   1      137.71      121.37      2.29 o 
   1  -1   1      239.08      214.71      2.45 o 
   2  -1   1       12.11       18.65      1.03 o 
   3  -1   1     1059.64     1062.26      8.06 o 
   4  -1   1      208.11      205.69      4.17 o 
   5  -1   1      953.85      964.66     10.08 o 
   6  -1   1      165.34      157.21      4.84 o 
   7  -1   1        8.87        7.63      1.96 o 
   8  -1   1        1.62        4.19      1.71 o 
   9  -1   1        0.05        1.43      1.75 o 
  -9   0   1       21.97       17.57      3.27 o 
  -8   0   1       51.89       62.73      3.96 o 
  -7   0   1       11.64       10.93      2.30 o 
  -6   0   1       52.65       44.17      2.83 o 
  -5   0   1       86.40       89.67      3.40 o 
  -4   0   1      857.49      898.84      8.79 o 
  -3   0   1     1026.44      973.29      8.07 o 
  -2   0   1     5221.31     5093.12     68.71 o 
  -1   0   1       60.86       68.34      1.38 o 
   0   0   1     4979.51     5211.76     75.81 o 
   1   0   1     4079.04     4285.61     45.10 o 
   2   0   1      634.45      634.94      4.96 o 
   3   0   1      711.22      668.27      6.26 o 
   4   0   1        3.37       11.61      1.14 o 
   5   0   1      584.60      616.15      8.16 o 
   6   0   1        7.96       11.94      1.79 o 
   7   0   1      150.65      152.44      5.45 o 
   8   0   1       10.73       10.53      2.51 o 
   9   0   1        3.13        0.21      2.30 o 
  -9   1   1        9.74       14.60      2.91 o 
  -8   1   1        0.07        2.02      2.15 o 
  -7   1   1        0.01       -1.87      1.87 o 
  -6   1   1       10.70        8.36      1.66 o 
  -5   1   1       44.77       36.37      2.36 o 
  -4   1   1      673.86      658.03      7.70 o 
  -3   1   1      227.68      244.75      4.03 o 
  -2   1   1      729.30      669.08      5.60 o 
  -1   1   1      217.13      191.15      2.33 o 
   0   1   1       81.16       70.95      0.80 o 
   1   1   1      683.22      689.03      4.05 o 
   2   1   1      412.85      444.40      4.20 o 
   3   1   1      161.78      186.97      3.35 o 
   4   1   1        7.52        8.17      1.16 o 
   5   1   1       41.82       46.62      2.49 o 
   6   1   1       81.09       77.37      3.31 o 
   7   1   1      129.34      125.17      4.88 o 
   8   1   1        1.93        0.00      1.85 o 
   9   1   1        7.84       11.21      2.36 o 
  -9   2   1       17.00       11.31      3.10 o 
  -8   2   1        7.08        8.00      2.65 o 
  -7   2   1      183.50      177.87      5.85 o 
  -6   2   1      122.80      121.33      4.33 o 
  -5   2   1       54.03       46.80      2.78 o 
  -4   2   1      201.66      218.40      4.55 o 
  -3   2   1        1.20        1.54      0.82 o 
  -2   2   1      193.86      185.73      3.16 o 
  -1   2   1     2685.46     2423.85     41.72 o 
   0   2   1     1699.42     1443.76     40.69 o 
   1   2   1     5008.00     5029.26     60.18 o 
   2   2   1    26244.96    29167.40    207.27 o 
   3   2   1      312.88      257.08      4.13 o 
   4   2   1      466.35      433.71      6.15 o 
   5   2   1       35.79       43.11      2.45 o 
   6   2   1       23.62       24.40      2.23 o 
   7   2   1      118.86      120.20      4.64 o 
   8   2   1       54.65       41.91      3.63 o 
   9   2   1        2.46        8.47      2.19 o 
  -9   3   1       15.97       12.45      2.95 o 
  -8   3   1       22.94       23.28      2.82 o 
  -7   3   1      174.17      178.59      6.04 o 
  -6   3   1        3.00        2.04      1.66 o 
  -5   3   1       59.59       60.08      2.99 o 
  -4   3   1      122.20      137.43      3.85 o 
  -3   3   1      381.39      427.65      5.88 o 
  -2   3   1      245.35      250.87      3.97 o 
  -1   3   1      118.01      111.12      2.39 o 
   0   3   1      191.71      185.04      2.02 o 
   1   3   1      226.29      218.36      3.22 o 
   2   3   1      130.56      118.99      2.69 o 
   3   3   1     2294.64     2300.75     13.09 o 
   4   3   1        0.67       -0.08      1.18 o 
   5   3   1       99.68       99.74      3.59 o 
   6   3   1       10.97       10.28      1.98 o 
   7   3   1        0.44        5.22      1.66 o 
   8   3   1        3.43        1.10      2.25 o 
   9   3   1        0.70        1.05      2.36 o 
  -9   4   1       22.68       18.79      3.12 o 
  -8   4   1        8.99        6.53      2.63 o 
  -7   4   1        0.31        2.55      1.83 o 
  -6   4   1        0.58        2.44      1.26 o 
  -5   4   1       76.50       72.13      3.27 o 
  -4   4   1       16.14       13.93      1.58 o 
  -3   4   1      313.31      323.10      5.48 o 
  -2   4   1      516.75      570.65      6.64 o 
  -1   4   1      156.10      160.99      3.22 o 
   0   4   1      210.03      205.55      3.40 o 
   1   4   1      206.36      175.52      3.31 o 
   2   4   1       84.94       80.14      2.45 o 
   3   4   1      602.90      611.44      7.30 o 
   4   4   1        6.72       13.27      1.60 o 
   5   4   1       17.74       14.79      1.73 o 
   6   4   1        6.04        6.00      1.47 o 
   7   4   1        9.02        3.37      2.11 o 
   8   4   1       22.48       20.50      2.76 o 
   9   4   1       23.00       24.44      3.37 o 
  -8   5   1        2.15       -1.03      2.11 o 
  -7   5   1      223.60      218.11      7.10 o 
  -6   5   1       18.44       17.40      2.15 o 
  -5   5   1       97.01      102.05      4.20 o 
  -4   5   1       80.97       85.03      3.40 o 
  -3   5   1      143.44      146.30      3.99 o 
  -2   5   1      209.28      218.20      4.55 o 
  -1   5   1       74.32       62.34      2.39 o 
   0   5   1      270.15      256.26      3.99 o 
   1   5   1       89.43       77.77      2.64 o 
   2   5   1       25.42       17.73      1.48 o 
   3   5   1      151.70      142.15      3.89 o 
   4   5   1       17.84       11.76      1.73 o 
   5   5   1       12.14        7.88      1.73 o 
   6   5   1        0.79        1.31      1.58 o 
   7   5   1        0.54        0.51      1.64 o 
   8   5   1        4.00        6.11      2.32 o 
   9   5   1        0.03        1.14      2.15 o 
  -8   6   1        6.79        7.42      2.59 o 
  -7   6   1      105.80      106.51      5.17 o 
  -6   6   1        7.21        4.63      1.90 o 
  -5   6   1      161.96      146.24      5.18 o 
  -4   6   1      109.04      109.47      4.20 o 
  -3   6   1        6.43        7.92      1.20 o 
  -2   6   1       81.88       72.49      2.93 o 
  -1   6   1        2.38        2.36      0.93 o 
   0   6   1      122.09      126.40      6.43 o 
   1   6   1       44.11       42.47      2.34 o 
   2   6   1      424.35      414.00      6.66 o 
   3   6   1      104.49       92.85      3.48 o 
   4   6   1       17.07       19.20      1.83 o 
   5   6   1       38.22       35.90      2.82 o 
   6   6   1        0.96        3.01      1.56 o 
   7   6   1       10.11       11.99      2.28 o 
   8   6   1       14.87       12.72      3.16 o 
  -8   7   1        0.03       -2.13      2.13 o 
  -7   7   1        1.12        0.00      2.11 o 
  -6   7   1        4.26        5.92      2.09 o 
  -5   7   1      236.23      212.63      6.60 o 
  -4   7   1      570.30      559.41      9.57 o 
  -3   7   1      201.21      203.19      5.60 o 
  -2   7   1       33.45       37.43      2.30 o 
  -1   7   1        2.01        3.75      1.26 o 
   0   7   1      112.98      106.61      7.12 o 
   1   7   1      208.40      206.04      5.02 o 
   2   7   1      160.74      151.16      4.44 o 
   3   7   1       32.41       27.21      2.34 o 
   4   7   1        2.55        3.77      1.71 o 
   5   7   1        6.38        1.05      2.04 o 
   6   7   1        0.66        1.37      1.90 o 
   7   7   1       51.17       48.25      3.98 o 
   8   7   1        1.22       -2.61      2.61 o 
  -7   8   1       10.53       11.40      2.44 o 
  -6   8   1        8.01       11.69      2.34 o 
  -5   8   1       39.22       38.15      3.46 o 
  -4   8   1      147.54      144.07      5.41 o 
  -3   8   1       10.67        8.55      1.85 o 
  -2   8   1       70.25       74.11      3.46 o 
  -1   8   1       49.02       48.64      3.06 o 
   0   8   1       18.22       21.64      1.49 o 
   1   8   1       21.34       20.82      2.11 o 
   2   8   1        2.44        0.65      1.41 o 
   3   8   1      109.11      116.90      4.56 o 
   4   8   1       44.29       44.27      3.33 o 
   5   8   1       71.98       76.32      4.30 o 
   6   8   1        4.14        6.38      1.98 o 
   7   8   1        8.86        5.27      2.55 o 
  -6   9   1        0.06        0.21      1.81 o 
  -5   9   1        3.34        8.64      2.09 o 
  -4   9   1        0.38        1.58      1.98 o 
  -3   9   1      152.19      149.83      5.60 o 
  -2   9   1      260.75      262.40      7.00 o 
  -1   9   1       18.66       20.82      2.40 o 
   0   9   1        0.31        1.48      1.05 o 
   1   9   1        1.04        1.43      1.52 o 
   2   9   1       10.26        9.94      2.02 o 
   3   9   1      144.61      146.51      5.47 o 
   4   9   1       41.37       43.19      3.41 o 
   5   9   1       82.55       77.44      4.64 o 
   6   9   1        3.44        5.75      2.30 o 
   7   9   1        0.01        1.14      2.30 o 
  -6  10   1        6.85       10.22      2.86 o 
  -5  10   1        1.31       -1.05      2.15 o 
  -4  10   1        0.39        1.37      1.92 o 
  -3  10   1       73.23       71.36      4.32 o 
  -2  10   1       15.76       15.27      2.59 o 
  -1  10   1        5.82        6.61      1.83 o 
   0  10   1      118.87      122.75      3.66 o 
   1  10   1       33.60       37.75      3.33 o 
   2  10   1        0.26        1.35      1.73 o 
   3  10   1        5.11        5.52      2.19 o 
   4  10   1       32.83       33.28      3.79 o 
   5  10   1       22.36       21.62      3.14 o 
   6  10   1        3.12        5.86      2.42 o 
  -4  11   1       28.13       35.13      3.43 o 
  -3  11   1        1.47        5.50      1.83 o 
  -2  11   1       10.47        9.50      2.38 o 
  -1  11   1        6.78        6.76      2.00 o 
   0  11   1       96.50       95.10      3.68 o 
   1  11   1       86.14       95.79      5.04 o 
   2  11   1       23.88       23.75      3.43 o 
   3  11   1        1.29        0.99      2.44 o 
   4  11   1        0.32        0.84      2.19 o 
   5  11   1        3.45        4.55      2.32 o 
  -3  12   1        0.29       -2.49      2.49 o 
  -2  12   1       10.11       11.33      2.76 o 
  -1  12   1        2.05        4.23      2.51 o 
   0  12   1        2.57        2.69      1.67 o 
   1  12   1       79.50       73.17      5.06 o 
   2  12   1       11.17       12.07      2.87 o 
   3  12   1       17.08       19.26      3.12 o 
   0 -12   2       12.25        8.30      2.02 o 
   1 -12   2        0.37        0.00      2.11 o 
  -3 -11   2        5.56        4.04      2.70 o 
  -2 -11   2        9.64        9.67      2.44 o 
  -1 -11   2       12.23        9.59      2.87 o 
   0 -11   2       42.42       44.27      2.75 o 
   1 -11   2       13.38       17.89      2.70 o 
   2 -11   2        4.38        3.14      2.27 o 
   3 -11   2        1.50        1.10      2.04 o 
   4 -11   2        0.28       -2.55      2.55 o 
  -4 -10   2       28.74       30.01      3.35 o 
  -3 -10   2        0.78       -0.40      2.19 o 
  -2 -10   2       33.02       41.56      3.52 o 
  -1 -10   2       26.38       20.12      2.91 o 
   0 -10   2       89.84       82.60      3.21 o 
   1 -10   2       40.83       37.35      3.58 o 
   2 -10   2       18.18       15.84      2.68 o 
   3 -10   2        0.61       -0.59      2.04 o 
   4 -10   2        7.72        9.04      2.53 o 
   5 -10   2        0.44        2.86      2.30 o 
  -5  -9   2       14.96       13.57      3.05 o 
  -4  -9   2        0.62       -2.40      2.40 o 
  -3  -9   2       14.51       16.77      2.40 o 
  -2  -9   2       46.92       47.72      3.33 o 
  -1  -9   2       40.13       34.21      3.18 o 
   0  -9   2       37.22       37.73      2.16 o 
   1  -9   2       85.67       86.27      4.22 o 
   2  -9   2        5.35        5.92      2.17 o 
   3  -9   2       10.80       11.57      2.28 o 
   4  -9   2        0.19        0.74      1.83 o 
   5  -9   2       13.97       20.33      2.76 o 
   6  -9   2       22.19       36.83      3.54 o 
  -6  -8   2        5.77        7.50      2.65 o 
  -5  -8   2       23.95       21.41      3.33 o 
  -4  -8   2       24.54       16.63      2.68 o 
  -3  -8   2       25.26       24.74      2.49 o 
  -2  -8   2       77.72       83.35      4.16 o 
  -1  -8   2        7.11        5.98      1.75 o 
   0  -8   2        1.33        1.81      1.17 o 
   1  -8   2       82.12       93.51      4.11 o 
   2  -8   2        9.48       18.03      2.57 o 
   3  -8   2      357.60      365.69      8.20 o 
   4  -8   2       41.09       38.51      3.39 o 
   5  -8   2        0.98        3.96      1.79 o 
   6  -8   2        7.31       15.50      2.13 o 
   7  -8   2        3.83        8.17      1.96 o 
  -7  -7   2        6.09        9.75      2.51 o 
  -6  -7   2        6.31       10.05      2.19 o 
  -5  -7   2       54.38       53.76      3.75 o 
  -4  -7   2       83.47       71.69      4.03 o 
  -3  -7   2        8.79        9.54      1.96 o 
  -2  -7   2       82.62       98.62      4.20 o 
  -1  -7   2       30.20       32.33      2.30 o 
   0  -7   2       12.96       17.62      1.80 o 
   1  -7   2        0.10        0.00      1.26 o 
   2  -7   2       28.73       32.31      2.47 o 
   3  -7   2      344.23      351.29      7.42 o 
   4  -7   2       97.51       97.94      4.39 o 
   5  -7   2       36.69       29.42      3.16 o 
   6  -7   2        3.12        2.36      2.09 o 
   7  -7   2        0.72        1.83      1.96 o 
   8  -7   2        2.10        4.36      2.46 o 
  -7  -6   2        0.03       -2.44      2.44 o 
  -6  -6   2        8.04        8.19      1.92 o 
  -5  -6   2        0.10        1.43      1.81 o 
  -4  -6   2      141.64      137.76      5.03 o 
  -3  -6   2       18.67       22.61      2.38 o 
  -2  -6   2      311.32      313.22      6.53 o 
  -1  -6   2      293.69      311.17      6.19 o 
   0  -6   2      132.31      159.99      3.72 o 
   1  -6   2       15.26        9.92      1.56 o 
   2  -6   2       56.11       58.08      2.89 o 
   3  -6   2       21.26       21.52      2.04 o 
   4  -6   2      207.22      201.79      5.67 o 
   5  -6   2        1.83        3.08      1.62 o 
   6  -6   2        0.00        0.99      1.96 o 
   7  -6   2       61.94       58.29      4.24 o 
   8  -6   2        0.02        0.00      2.11 o 
  -8  -5   2        0.12       -2.00      2.21 o 
  -7  -5   2        6.01        0.59      2.44 o 
  -6  -5   2       28.72       29.73      3.01 o 
  -5  -5   2       81.96       74.31      3.82 o 
  -4  -5   2      120.27      124.75      4.45 o 
  -3  -5   2      116.74      114.85      4.10 o 
  -2  -5   2        1.13        9.12      1.26 o 
  -1  -5   2      819.86      820.63      9.09 o 
   0  -5   2      288.64      293.63      9.02 o 
   1  -5   2      116.18      134.64      3.66 o 
   2  -5   2      363.98      377.51      6.27 o 
   3  -5   2        0.12       -0.21      1.16 o 
   4  -5   2        0.53        1.62      1.07 o 
   5  -5   2       10.81       12.49      1.71 o 
   6  -5   2      301.05      287.61      7.30 o 
   7  -5   2      175.55      170.80      6.25 o 
   8  -5   2        1.12        2.84      2.23 o 
   9  -5   2        1.27        2.78      2.49 o 
  -8  -4   2        5.50        4.66      2.46 o 
  -7  -4   2       32.51       28.81      3.12 o 
  -6  -4   2      114.91      113.05      4.68 o 
  -5  -4   2      219.40      211.86      5.84 o 
  -4  -4   2        2.24        3.12      1.45 o 
  -3  -4   2       64.91       72.61      2.93 o 
  -2  -4   2        2.39       18.90      1.50 o 
  -1  -4   2      152.05      197.76      4.06 o 
   0  -4   2      181.42      150.88      2.44 o 
   1  -4   2     1705.66     1729.20     11.56 o 
   2  -4   2       49.74       67.77      2.55 o 
   3  -4   2        6.71       11.38      1.41 o 
   4  -4   2        1.48        2.99      1.47 o 
   5  -4   2        3.31        5.33      1.64 o 
   6  -4   2       51.66       61.44      3.39 o 
   7  -4   2       33.00       32.24      3.10 o 
   8  -4   2       94.34       87.34      4.79 o 
   9  -4   2        1.50        3.98      2.36 o 
  -8  -3   2        5.39        4.49      2.32 o 
  -7  -3   2        0.14        2.44      2.06 o 
  -6  -3   2      106.45      112.41      4.58 o 
  -5  -3   2       57.78       60.82      3.40 o 
  -4  -3   2        6.38       12.22      1.54 o 
  -3  -3   2      322.61      327.81      5.67 o 
  -2  -3   2      408.15      410.47      5.65 o 
  -1  -3   2      141.38      142.50      3.11 o 
   0  -3   2      608.18      587.67      4.23 o 
   1  -3   2       60.56       50.46      1.90 o 
   2  -3   2     1256.56     1270.91      9.30 o 
   4  -3   2       64.23      133.88      3.78 o 
   5  -3   2        6.35        3.45      1.31 o 
   6  -3   2       13.89       14.71      2.09 o 
   7  -3   2       67.00       59.19      3.65 o 
   8  -3   2       95.54       91.52      4.87 o 
   9  -3   2       52.11       61.76      4.53 o 
  -9  -2   2       21.78       27.94      3.69 o 
  -8  -2   2        0.44        1.98      1.79 o 
  -7  -2   2       52.39       55.00      3.73 o 
  -6  -2   2       47.92       49.60      3.18 o 
  -5  -2   2        5.89       10.55      1.77 o 
  -4  -2   2      133.91      126.87      3.82 o 
  -3  -2   2       80.96      100.58      3.00 o 
  -2  -2   2      348.62      359.28      4.92 o 
  -1  -2   2      241.23      208.86      3.36 o 
   0  -2   2      455.84      374.27      2.94 o 
   1  -2   2     3917.28     3502.13     57.24 o 
   2  -2   2      197.40      171.74      3.18 o 
   3  -2   2      700.41      677.43      7.02 o 
   4  -2   2      265.32      266.95      5.01 o 
   5  -2   2        0.93        2.06      1.28 o 
   6  -2   2       26.75       20.95      2.15 o 
   7  -2   2       24.03       18.73      2.51 o 
   8  -2   2       11.86       12.01      2.38 o 
   9  -2   2       20.96       20.86      2.99 o 
  -9  -1   2      144.17      164.33      6.92 o 
  -8  -1   2       17.33       21.41      2.93 o 
  -7  -1   2        0.54        2.30      1.77 o 
  -6  -1   2        2.10        2.61      1.52 o 
  -5  -1   2      139.31      140.33      4.52 o 
  -4  -1   2       33.85       83.04      2.97 o 
  -3  -1   2       59.79      123.68      3.14 o 
  -2  -1   2      102.41      110.88      2.60 o 
  -1  -1   2      661.04      625.19      5.20 o 
   0  -1   2      724.38      688.52      3.48 o 
   1  -1   2     8881.38     9008.83     89.00 o 
   2  -1   2      156.89      162.59      2.80 o 
   3  -1   2       32.82       37.60      1.67 o 
   4  -1   2      118.02      104.79      3.04 o 
   5  -1   2       69.41       56.88      2.68 o 
   6  -1   2      106.98      130.13      4.33 o 
   7  -1   2       13.03       15.55      2.15 o 
   8  -1   2       15.66       13.80      2.36 o 
   9  -1   2        1.27        4.25      2.13 o 
  -9   0   2       63.78       57.93      5.06 o 
  -8   0   2       71.37       61.99      4.39 o 
  -7   0   2      114.80      114.86      5.02 o 
  -6   0   2       40.29       43.53      2.97 o 
  -5   0   2       32.20       41.35      2.59 o 
  -4   0   2      446.19      421.70      6.41 o 
  -3   0   2        2.01        2.49      0.78 o 
  -2   0   2       25.69       33.30      1.45 o 
  -1   0   2     3275.46     3098.71     48.08 o 
   0   0   2       35.55       24.93      0.74 o 
   1   0   2     2578.77     2194.70     35.76 o 
   2   0   2      194.28      213.00      3.02 o 
   3   0   2        1.56        2.38      0.63 o 
   4   0   2       10.25       18.82      1.50 o 
   5   0   2       31.27       41.99      2.38 o 
   6   0   2       17.21       26.87      2.15 o 
   7   0   2       44.88       53.10      3.27 o 
   8   0   2       10.14        8.68      2.34 o 
   9   0   2        0.00       -0.80      2.15 o 
  -9   1   2        5.94        8.00      3.08 o 
  -8   1   2       59.52       61.22      4.11 o 
  -7   1   2       11.46       18.10      2.70 o 
  -6   1   2       61.97       55.86      3.27 o 
  -5   1   2      181.34      182.46      4.84 o 
  -4   1   2      127.16      139.83      3.74 o 
  -3   1   2        3.52        3.45      0.95 o 
  -2   1   2      754.41      728.75      6.32 o 
  -1   1   2      736.88      752.24      5.36 o 
   0   1   2     2139.17     1944.23     22.84 o 
   1   1   2      998.24      953.57     22.54 o 
   2   1   2      133.18      114.86      2.25 o 
   3   1   2     1048.80     1063.41      8.06 o 
   4   1   2      147.09      142.71      3.47 o 
   5   1   2      361.40      365.64      6.18 o 
   6   1   2      106.25      103.90      3.97 o 
   7   1   2      223.00      230.09      6.28 o 
   8   1   2       18.85       18.23      2.42 o 
   9   1   2        0.20        0.19      1.92 o 
  -9   2   2       88.95       90.22      5.63 o 
  -8   2   2      102.55       87.82      5.21 o 
  -7   2   2       18.77       19.97      2.61 o 
  -6   2   2        0.70        2.46      1.69 o 
  -5   2   2        0.56        3.85      1.54 o 
  -4   2   2     1234.67     1292.77     11.26 o 
  -3   2   2     1868.24     2009.09     12.50 o 
  -2   2   2     1479.69     1450.87      9.24 o 
  -1   2   2       91.28       68.46      1.78 o 
   0   2   2      128.74       99.71      3.10 o 
   1   2   2     1353.89     1260.95     28.92 o 
   2   2   2    34452.49    41893.21    262.91 o 
   3   2   2     3166.26     3096.16     61.15 o 
   4   2   2      518.96      553.64      6.88 o 
   5   2   2       73.19       83.18      3.19 o 
   6   2   2       52.27       62.18      3.16 o 
   7   2   2       17.27       16.29      2.15 o 
   8   2   2       12.71       14.66      2.68 o 
   9   2   2        0.25       -0.40      2.09 o 
  -9   3   2        0.51        4.57      2.46 o 
  -8   3   2        0.59        0.99      2.32 o 
  -7   3   2        9.02       11.27      2.44 o 
  -6   3   2      107.07      112.99      4.41 o 
  -5   3   2       52.09       54.95      2.97 o 
  -4   3   2       79.51       74.66      3.08 o 
  -3   3   2      572.14      621.06      7.30 o 
  -2   3   2      200.17      192.88      3.63 o 
  -1   3   2       13.14       12.81      1.03 o 
   0   3   2      265.37      289.72      9.74 o 
   1   3   2     1335.04     1195.08     32.16 o 
   2   3   2      646.76      663.99      6.22 o 
   3   3   2      696.57      723.08      7.32 o 
   4   3   2       60.60       75.36      2.95 o 
   5   3   2        3.72        3.54      1.18 o 
   6   3   2        0.05       -0.63      1.47 o 
   7   3   2       20.03       17.40      2.55 o 
   8   3   2       14.97       12.75      2.44 o 
   9   3   2       12.82        6.83      2.80 o 
  -8   4   2       30.18       25.43      3.33 o 
  -7   4   2       21.82       20.27      2.59 o 
  -6   4   2      123.42      122.78      4.90 o 
  -5   4   2       36.58       37.54      2.47 o 
  -4   4   2      179.23      185.74      4.76 o 
  -3   4   2      207.93      255.67      5.02 o 
  -2   4   2      755.25      697.15      7.45 o 
  -1   4   2      454.92      478.78      5.67 o 
   0   4   2      526.68      473.72      9.62 o 
   1   4   2       87.84       74.07      2.24 o 
   2   4   2      590.43      638.43      6.74 o 
   3   4   2     1093.08     1188.72      9.84 o 
   4   4   2     2282.60     2243.64     15.20 o 
   5   4   2       35.24       42.24      2.57 o 
   6   4   2      156.44      144.09      4.88 o 
   7   4   2       15.29       18.81      2.17 o 
   8   4   2       38.68       39.31      3.48 o 
   9   4   2        0.14        0.21      2.30 o 
  -8   5   2       10.80       12.72      2.80 o 
  -7   5   2        4.97        4.59      2.38 o 
  -6   5   2       48.57       48.99      3.42 o 
  -5   5   2        4.09       10.01      2.00 o 
  -4   5   2       37.32       35.06      2.32 o 
  -3   5   2       10.81       15.72      1.73 o 
  -2   5   2      424.48      442.20      6.48 o 
  -1   5   2      999.94     1056.14      9.25 o 
   0   5   2       18.53       20.93      2.03 o 
   1   5   2      213.53      220.54      4.24 o 
   2   5   2        4.67       10.62      1.31 o 
   3   5   2      165.38      160.38      4.08 o 
   4   5   2       96.27       93.81      3.55 o 
   5   5   2      107.98      103.96      3.99 o 
   6   5   2        3.42        3.41      2.09 o 
   7   5   2        2.15        2.65      1.90 o 
   8   5   2       12.55       13.08      2.72 o 
   9   5   2       17.33       17.30      2.82 o 
  -8   6   2        6.25       11.80      2.55 o 
  -7   6   2        7.55       12.24      2.25 o 
  -6   6   2       12.37        6.59      2.25 o 
  -5   6   2       14.95       15.86      2.15 o 
  -4   6   2        1.29       11.00      1.47 o 
  -3   6   2      203.28      186.88      4.99 o 
  -2   6   2      134.52      116.93      3.74 o 
  -1   6   2      151.26      182.77      4.38 o 
   0   6   2       92.57      116.49      2.51 o 
   1   6   2      152.38      145.55      3.91 o 
   2   6   2       19.60       32.24      2.17 o 
   3   6   2        3.79        3.29      1.20 o 
   4   6   2        0.66        1.39      1.24 o 
   5   6   2       29.09       28.47      2.76 o 
   6   6   2      128.87      123.02      5.02 o 
   7   6   2       59.76       58.04      4.13 o 
   8   6   2       12.69       12.18      2.87 o 
   9   6   2        1.59        1.16      2.40 o 
  -7   7   2        6.25        6.64      2.70 o 
  -6   7   2        1.32        3.10      2.04 o 
  -5   7   2       37.91       37.85      3.25 o 
  -4   7   2       50.20       55.76      3.48 o 
  -3   7   2      102.57      100.52      4.03 o 
  -2   7   2       42.93       39.76      2.66 o 
  -1   7   2       32.08       33.92      2.47 o 
   0   7   2      326.77      341.52      4.56 o 
   1   7   2        7.16        8.01      1.37 o 
   2   7   2       69.63       62.91      3.06 o 
   3   7   2        7.19        8.51      1.45 o 
   4   7   2      194.19      181.74      5.45 o 
   5   7   2        0.22        0.74      1.77 o 
   6   7   2       56.13       65.71      4.01 o 
   7   7   2       33.67       34.20      3.41 o 
   8   7   2        0.14        2.59      1.92 o 
  -7   8   2        4.01        7.33      2.34 o 
  -6   8   2        9.52        9.27      2.44 o 
  -5   8   2       20.53       12.83      2.53 o 
  -4   8   2       53.40       55.85      3.58 o 
  -3   8   2       50.52       42.19      3.10 o 
  -2   8   2      196.90      205.70      5.60 o 
  -1   8   2       27.44       22.76      2.17 o 
   0   8   2        0.52        1.25      0.89 o 
   1   8   2        1.33        2.19      1.33 o 
   2   8   2       74.06       79.19      3.44 o 
   3   8   2        0.25       12.01      2.06 o 
   4   8   2       76.38       73.04      4.05 o 
   5   8   2       26.94       21.56      3.08 o 
   6   8   2        0.63        2.19      1.85 o 
   7   8   2        0.82        0.82      2.27 o 
   8   8   2        7.51        4.61      2.84 o 
  -6   9   2        3.00        0.65      2.19 o 
  -5   9   2        0.00        0.97      1.87 o 
  -4   9   2        0.92        2.97      2.11 o 
  -3   9   2      123.37      117.58      5.15 o 
  -2   9   2      326.04      313.46      7.46 o 
  -1   9   2        4.13        5.29      1.79 o 
   0   9   2       43.51       46.82      2.28 o 
   1   9   2      101.31       97.81      4.33 o 
   2   9   2      205.05      194.29      6.02 o 
   3   9   2      158.85      154.83      5.68 o 
   4   9   2       33.67       30.26      3.35 o 
   5   9   2       48.18       58.62      3.86 o 
   6   9   2        2.79        3.79      2.09 o 
   7   9   2        2.37        4.21      2.25 o 
  -5  10   2        0.09        4.25      1.75 o 
  -4  10   2        0.31       -0.78      1.81 o 
  -3  10   2       20.93       22.23      2.89 o 
  -2  10   2       48.37       49.41      3.39 o 
  -1  10   2       26.90       31.55      2.80 o 
   0  10   2       75.75       81.32      2.92 o 
   1  10   2       52.33       53.29      3.56 o 
   2  10   2       24.66       22.32      3.10 o 
   3  10   2       22.38       24.27      2.95 o 
   4  10   2       18.75       21.66      2.89 o 
   5  10   2       21.58       23.24      2.91 o 
   6  10   2        6.19        7.67      2.44 o 
  -4  11   2        0.15       -2.17      2.27 o 
  -3  11   2        3.58        2.82      2.30 o 
  -2  11   2        7.42       15.93      2.74 o 
  -1  11   2        0.17        2.78      1.96 o 
   0  11   2       18.79       24.73      4.55 o 
   1  11   2       12.66       13.53      2.65 o 
   2  11   2        7.40       10.47      2.36 o 
   3  11   2        0.32        2.34      1.85 o 
   4  11   2       25.02       23.14      3.22 o 
   5  11   2        3.90        4.66      2.46 o 
  -3  12   2       14.19       14.66      3.35 o 
  -2  12   2        5.03        7.12      2.34 o 
  -1  12   2       39.60       38.04      3.73 o 
   0  12   2        5.67        9.26      1.93 o 
   1  12   2       21.13       22.52      3.54 o 
   2  12   2       20.84       22.14      3.29 o 
   3  12   2        7.71        8.95      3.12 o 
   4  12   2        0.22       -1.83      2.36 o 
   0  13   2        1.39        0.22      2.20 o 
   1  13   2        4.11        4.87      2.63 o 
  -2 -11   3       15.02       19.23      3.10 o 
  -1 -11   3       26.48       27.37      3.52 o 
   0 -11   3       15.46       14.53      1.95 o 
   1 -11   3        1.99        1.28      2.23 o 
   2 -11   3        0.04       -0.88      2.17 o 
   3 -11   3        3.64        6.55      2.19 o 
  -4 -10   3       34.82       40.80      3.98 o 
  -3 -10   3       44.24       39.08      3.81 o 
  -2 -10   3       55.51       55.90      4.41 o 
  -1 -10   3       20.33       24.00      3.27 o 
   0 -10   3        1.86        1.55      1.45 o 
   1 -10   3       11.45       10.70      2.65 o 
   2 -10   3       37.11       32.35      3.62 o 
   3 -10   3       25.89       25.45      3.39 o 
   4 -10   3       13.67       20.41      2.95 o 
   5 -10   3       17.69       20.20      3.52 o 
  -5  -9   3        0.98       -2.70      2.70 o 
  -4  -9   3       11.38       10.93      2.84 o 
  -3  -9   3        1.59        3.26      2.23 o 
  -2  -9   3       17.60       21.11      2.40 o 
  -1  -9   3        4.03        5.35      2.09 o 
   0  -9   3        0.19       -0.65      1.28 o 
   1  -9   3       97.98       95.97      4.58 o 
   2  -9   3       92.92       90.05      4.73 o 
   3  -9   3       20.42       13.51      2.44 o 
   4  -9   3        2.84        3.62      2.04 o 
   5  -9   3        0.06        2.25      1.81 o 
   6  -9   3        9.50       11.17      2.80 o 
  -6  -8   3        6.89        4.53      2.91 o 
  -5  -8   3      101.41      107.64      5.78 o 
  -4  -8   3       37.87       31.70      3.33 o 
  -3  -8   3        0.04       -1.37      1.85 o 
  -2  -8   3       24.52       17.62      2.61 o 
  -1  -8   3        8.88        9.14      1.71 o 
   0  -8   3       23.82       22.85      2.96 o 
   1  -8   3       77.91       82.32      4.05 o 
   2  -8   3      174.57      163.72      5.56 o 
   3  -8   3        5.94        4.15      1.90 o 
   4  -8   3        2.81        1.20      1.83 o 
   5  -8   3        0.22        1.12      1.87 o 
   6  -8   3       21.40       17.93      3.14 o 
   7  -8   3        0.64       -0.67      2.68 o 
  -6  -7   3       11.61        9.00      2.91 o 
  -5  -7   3       10.41       12.53      2.49 o 
  -4  -7   3        0.05        3.71      1.83 o 
  -3  -7   3       75.95       83.62      4.18 o 
  -2  -7   3        0.62        0.72      1.54 o 
  -1  -7   3       72.35       72.22      3.56 o 
   0  -7   3       45.53       38.91      2.40 o 
   1  -7   3       11.46        9.19      1.73 o 
   2  -7   3       10.41        8.01      2.02 o 
   3  -7   3      462.92      454.09      8.77 o 
   4  -7   3       18.52       24.57      2.76 o 
   5  -7   3       30.71       34.20      3.06 o 
   6  -7   3        9.23       11.17      2.19 o 
   7  -7   3        3.60        7.08      2.32 o 
  -7  -6   3        4.83        3.29      2.59 o 
  -6  -6   3        2.89        3.48      2.27 o 
  -5  -6   3        9.33        6.85      2.32 o 
  -4  -6   3        4.82        3.67      1.98 o 
  -3  -6   3       80.84       72.99      3.59 o 
  -2  -6   3       15.37       12.47      1.98 o 
  -1  -6   3        6.09        7.90      1.56 o 
   0  -6   3        0.87        0.79      0.77 o 
   1  -6   3       49.81       44.43      2.72 o 
   2  -6   3      130.32      134.24      4.39 o 
   3  -6   3      252.63      251.40      6.05 o 
   4  -6   3      170.31      167.72      5.32 o 
   5  -6   3      238.04      236.24      6.68 o 
   6  -6   3       63.25       49.44      3.77 o 
   7  -6   3        9.14        5.77      2.49 o 
   8  -6   3        8.06       13.27      2.68 o 
  -7  -5   3        5.52        4.11      2.38 o 
  -6  -5   3       10.22        4.51      2.34 o 
  -5  -5   3       10.59        8.51      2.04 o 
  -4  -5   3        0.16        1.94      1.24 o 
  -3  -5   3       90.73       99.81      3.95 o 
  -2  -5   3       28.33       28.85      2.09 o 
  -1  -5   3      286.97      273.86      5.70 o 
   0  -5   3      112.08      114.15      2.58 o 
   1  -5   3      149.71      136.73      3.95 o 
   2  -5   3       23.18       13.91      1.60 o 
   3  -5   3       39.65       37.44      2.30 o 
   4  -5   3        0.00        1.22      1.18 o 
   5  -5   3      123.97      122.91      4.67 o 
   6  -5   3      228.44      217.01      6.68 o 
   7  -5   3       28.08       28.11      3.03 o 
   8  -5   3        4.52        7.56      2.51 o 
  -8  -4   3        2.35        0.88      2.72 o 
  -7  -4   3        3.61        5.65      2.06 o 
  -6  -4   3        0.50       -0.34      1.73 o 
  -5  -4   3        6.36        9.75      2.02 o 
  -4  -4   3      119.54      129.50      4.39 o 
  -3  -4   3       32.56       32.17      2.21 o 
  -2  -4   3      111.73      110.61      3.55 o 
  -1  -4   3      115.77      115.48      3.32 o 
   0  -4   3       77.74       57.36      1.74 o 
   1  -4   3     1113.10     1189.10     10.20 o 
   2  -4   3      110.85       83.64      3.00 o 
   3  -4   3        0.26        1.81      0.99 o 
   4  -4   3       27.08       32.73      2.23 o 
   5  -4   3       13.44       12.26      1.98 o 
   6  -4   3       25.85       27.23      2.74 o 
   7  -4   3       33.26       30.68      3.27 o 
   8  -4   3       18.81       24.38      3.08 o 
   9  -4   3       13.54       10.89      3.46 o 
  -8  -3   3       37.27       46.36      4.13 o 
  -7  -3   3        5.84        2.78      2.38 o 
  -6  -3   3       19.61       23.89      2.65 o 
  -5  -3   3      154.42      143.95      4.90 o 
  -4  -3   3       55.36       65.35      3.04 o 
  -3  -3   3      508.23      534.34      7.65 o 
  -2  -3   3       12.23        8.03      1.26 o 
  -1  -3   3       12.31       15.91      1.31 o 
   0  -3   3      133.50      120.53      2.27 o 
   1  -3   3     1093.85     1117.88      8.90 o 
   2  -3   3      270.05      242.51      4.40 o 
   3  -3   3      872.23      994.60      9.31 o 
   4  -3   3       37.28       50.53      2.47 o 
   5  -3   3        8.50        9.06      1.45 o 
   6  -3   3       28.01       26.22      2.57 o 
   7  -3   3        0.99        1.58      1.85 o 
   8  -3   3      224.03      225.35      7.40 o 
   9  -3   3       49.94       51.01      3.98 o 
  -8  -2   3       34.13       28.26      3.33 o 
  -7  -2   3       29.47       32.83      3.29 o 
  -6  -2   3        3.61        3.18      1.60 o 
  -5  -2   3      128.86      129.44      4.50 o 
  -4  -2   3      670.98      734.26      9.40 o 
  -3  -2   3      287.57      306.30      5.54 o 
  -2  -2   3       26.92       36.62      1.79 o 
  -1  -2   3       54.74       43.31      1.84 o 
   0  -2   3     1557.78     1319.94     26.25 o 
   1  -2   3      732.50      721.03      6.52 o 
   2  -2   3     1114.71     1193.24      8.80 o 
   3  -2   3      157.44      186.58      3.83 o 
   4  -2   3      415.36      400.76      6.34 o 
   5  -2   3       67.63       62.57      2.97 o 
   6  -2   3       80.17       78.54      3.59 o 
   7  -2   3       18.23       19.64      2.59 o 
   8  -2   3       25.31       30.15      3.12 o 
   9  -2   3       18.11       19.62      3.43 o 
  -8  -1   3        1.49       -2.51      2.51 o 
  -7  -1   3       11.28       15.44      2.40 o 
  -6  -1   3        7.81       11.90      1.92 o 
  -5  -1   3       28.78       30.03      2.23 o 
  -4  -1   3      197.32      201.01      4.82 o 
  -3  -1   3       87.22       88.80      2.96 o 
  -2  -1   3      708.61      634.01      6.73 o 
  -1  -1   3        3.92        5.01      0.80 o 
   0  -1   3      277.26      242.31      2.42 o 
   1  -1   3      865.91      908.53      6.66 o 
   2  -1   3     1833.70     1801.26     10.14 o 
   3  -1   3      137.17      139.55      3.20 o 
   4  -1   3       25.67       28.77      1.85 o 
   5  -1   3       13.52       13.21      1.62 o 
   6  -1   3        4.01        4.40      1.26 o 
   7  -1   3       10.87        9.21      1.77 o 
   8  -1   3        5.18        6.21      2.15 o 
   9  -1   3       37.50       38.17      3.75 o 
  -9   0   3      102.94      108.07      6.31 o 
  -8   0   3        4.93        6.00      2.55 o 
  -7   0   3       83.15       87.34      4.62 o 
  -6   0   3        0.19        0.42      1.56 o 
  -5   0   3      202.58      191.93      5.14 o 
  -4   0   3      214.66      199.97      4.72 o 
  -3   0   3      656.90      649.21      7.47 o 
  -2   0   3     1075.25     1118.30      8.52 o 
  -1   0   3     1398.37     1407.61      8.49 o 
   0   0   3      786.46      727.62      3.93 o 
   1   0   3     1449.07     1197.76     29.84 o 
   2   0   3       52.40       56.37      1.73 o 
   3   0   3       49.87       53.91      1.90 o 
   4   0   3      179.34      193.19      4.09 o 
   5   0   3      334.37      325.88      5.94 o 
   6   0   3       80.87       88.74      3.57 o 
   7   0   3        7.27        6.87      1.81 o 
   8   0   3       24.53       22.93      2.80 o 
   9   0   3       13.05       13.36      2.55 o 
  10   0   3        7.91        7.18      2.78 o 
  -9   1   3        5.21        7.20      2.74 o 
  -8   1   3       37.83       39.37      3.69 o 
  -7   1   3      251.42      257.11      7.23 o 
  -6   1   3      596.33      596.36      9.96 o 
  -5   1   3        1.90        2.74      1.39 o 
  -4   1   3      169.63      183.27      4.46 o 
  -3   1   3      139.67      144.44      3.57 o 
  -2   1   3        0.03        1.45      0.70 o 
  -1   1   3       13.89       14.21      1.03 o 
   0   1   3     1144.05     1051.36     19.44 o 
   1   1   3       46.77       50.35      1.52 o 
   2   1   3        4.77        3.69      0.65 o 
   3   1   3     1209.15     1255.90      8.96 o 
   4   1   3      174.60      176.62      3.87 o 
   5   1   3      210.62      207.20      4.81 o 
   6   1   3       77.35       71.22      3.35 o 
   7   1   3        0.51        0.15      1.54 o 
   8   1   3      115.85      115.70      5.40 o 
   9   1   3       24.95       28.24      3.29 o 
  10   1   3       12.20       13.63      2.99 o 
  -8   2   3       10.53       11.88      2.78 o 
  -7   2   3       95.32       91.04      4.54 o 
  -6   2   3      610.96      592.84     10.09 o 
  -5   2   3      351.84      332.03      6.85 o 
  -4   2   3        0.00        0.51      1.05 o 
  -3   2   3      121.15      148.75      3.66 o 
  -2   2   3      121.76      126.80      3.02 o 
  -1   2   3      112.07       92.91      2.24 o 
   0   2   3     2025.74     1790.64     27.08 o 
   1   2   3      472.37      485.42      4.66 o 
   2   2   3      261.57      276.62      3.88 o 
   3   2   3     1287.64     1483.16     10.00 o 
   4   2   3      142.43      157.76      3.74 o 
   5   2   3       11.63       10.89      1.52 o 
   6   2   3       24.77       23.29      2.19 o 
   7   2   3      144.75      134.56      4.94 o 
   8   2   3       26.59       31.14      2.97 o 
   9   2   3       22.31       23.26      3.03 o 
  -8   3   3       88.33       93.00      5.19 o 
  -7   3   3       25.27       20.04      3.01 o 
  -6   3   3        0.38       -0.91      1.75 o 
  -5   3   3       35.37       35.54      2.51 o 
  -4   3   3       44.82       40.42      2.36 o 
  -3   3   3      291.97      330.04      5.54 o 
  -2   3   3      389.92      373.95      5.35 o 
  -1   3   3       13.25        6.47      0.89 o 
   0   3   3      548.50      512.73      3.72 o 
   1   3   3        0.22        0.15      0.70 o 
   2   3   3       16.55       15.32      1.26 o 
   3   3   3      259.31      310.72      4.84 o 
   4   3   3        9.13       12.18      1.73 o 
   5   3   3        6.81        3.54      1.47 o 
   6   3   3      121.49      125.81      4.48 o 
   7   3   3       84.60       82.86      4.01 o 
   8   3   3       13.70       12.24      1.90 o 
   9   3   3       93.59       89.76      5.06 o 
  -8   4   3        8.75        2.74      3.12 o 
  -7   4   3      208.44      187.92      6.76 o 
  -6   4   3        7.49       13.06      1.87 o 
  -5   4   3        5.89        6.21      1.62 o 
  -4   4   3       83.75       92.32      3.61 o 
  -3   4   3       50.69       48.23      2.49 o 
  -2   4   3      214.43      261.23      4.75 o 
  -1   4   3      203.29      208.11      3.96 o 
   0   4   3      127.55       92.60      2.71 o 
   1   4   3       11.98       19.45      1.31 o 
   2   4   3      151.53      148.83      3.34 o 
   3   4   3      215.73      231.01      4.45 o 
   4   4   3     9296.22     9715.99    141.19 o 
   5   4   3      437.99      435.01      7.46 o 
   6   4   3        0.02       -0.93      1.71 o 
   7   4   3        3.02        4.02      1.54 o 
   8   4   3        5.54        6.15      2.11 o 
   9   4   3        8.97        8.19      2.59 o 
  -8   5   3       11.16       13.80      2.87 o 
  -7   5   3        0.26        0.00      2.09 o 
  -6   5   3        6.48        5.58      2.02 o 
  -5   5   3        3.28        3.10      1.64 o 
  -4   5   3       23.30       28.26      2.30 o 
  -3   5   3       84.17       87.31      3.29 o 
  -2   5   3       52.77       63.19      2.62 o 
  -1   5   3     1561.83     1591.20     11.67 o 
   0   5   3       22.65       35.63      1.33 o 
   1   5   3       45.30       44.55      2.07 o 
   2   5   3      205.37      185.79      4.03 o 
   3   5   3       20.58       22.82      1.83 o 
   4   5   3      497.95      481.05      7.48 o 
   5   5   3      107.33      105.48      4.03 o 
   6   5   3      153.94      152.09      5.15 o 
   7   5   3       25.35       25.48      2.89 o 
   8   5   3        2.61        5.10      2.00 o 
   9   5   3        7.42        4.57      2.11 o 
  -8   6   3        0.00        2.30      2.06 o 
  -7   6   3        0.18        1.81      2.04 o 
  -6   6   3        0.48       -0.53      1.79 o 
  -5   6   3        1.36        0.46      1.45 o 
  -4   6   3        0.69        0.27      1.35 o 
  -3   6   3        0.30        1.16      1.26 o 
  -2   6   3       63.94       60.29      2.81 o 
  -1   6   3      545.51      570.71      7.81 o 
   0   6   3       42.09       44.09      2.13 o 
   1   6   3     1412.99     1465.84     11.91 o 
   2   6   3       42.73       37.87      2.17 o 
   3   6   3       10.06        9.12      1.45 o 
   4   6   3       19.14       24.13      2.07 o 
   5   6   3      909.61      875.58     11.42 o 
   6   6   3      239.88      232.59      6.68 o 
   7   6   3        1.14       -1.03      2.09 o 
   8   6   3        4.79        5.98      2.02 o 
   9   6   3        0.44        0.70      2.34 o 
  -7   7   3        8.01       12.11      2.86 o 
  -6   7   3       10.88        4.87      2.02 o 
  -5   7   3       38.46       34.90      3.04 o 
  -4   7   3        0.12        1.75      1.39 o 
  -3   7   3        0.58        2.34      1.05 o 
  -2   7   3       88.31       95.08      3.80 o 
  -1   7   3       13.54       11.10      1.56 o 
   0   7   3      204.73      189.65      3.39 o 
   1   7   3      202.68      181.33      4.65 o 
   2   7   3      115.88      108.73      3.78 o 
   3   7   3       69.18       70.96      3.29 o 
   4   7   3       26.18       28.22      2.59 o 
   5   7   3       27.35       28.89      2.87 o 
   6   7   3        0.02        0.00      1.87 o 
   7   7   3      103.25       91.66      4.92 o 
   8   7   3        5.33        6.99      2.23 o 
  -7   8   3       10.12        9.06      2.97 o 
  -6   8   3       24.82       19.13      2.87 o 
  -5   8   3       10.35        9.14      2.09 o 
  -4   8   3       47.23       41.32      3.29 o 
  -3   8   3       49.49       47.86      3.06 o 
  -2   8   3       83.83       78.37      3.69 o 
  -1   8   3      141.41      146.94      4.75 o 
   0   8   3        7.06        7.37      2.79 o 
   1   8   3       98.84       95.67      3.90 o 
   2   8   3      267.58      252.93      6.18 o 
   3   8   3       42.45       38.70      2.70 o 
   4   8   3       32.60       35.28      3.06 o 
   5   8   3      102.21      101.53      4.75 o 
   6   8   3        1.10        0.19      1.92 o 
   7   8   3       32.97       26.13      3.37 o 
   8   8   3       15.44       19.23      3.33 o 
  -6   9   3        6.99        9.37      2.68 o 
  -5   9   3        2.25        2.55      1.69 o 
  -4   9   3        9.50       11.21      2.15 o 
  -3   9   3       68.92       61.28      3.92 o 
  -2   9   3      270.98      265.05      7.09 o 
  -1   9   3      431.62      455.86      8.98 o 
   0   9   3       46.19       41.25      2.10 o 
   1   9   3       68.43       60.00      3.48 o 
   2   9   3        4.59        6.89      1.79 o 
   3   9   3        0.02       -1.77      1.77 o 
   4   9   3       24.38       26.19      2.70 o 
   5   9   3       36.86       34.10      3.50 o 
   6   9   3       27.52       32.13      3.20 o 
   7   9   3        4.88        8.70      2.42 o 
  -5  10   3        2.44        1.73      2.38 o 
  -4  10   3        0.57       -2.13      2.13 o 
  -3  10   3      122.78      117.62      5.59 o 
  -2  10   3       14.77       18.79      2.70 o 
  -1  10   3        9.26       11.76      2.68 o 
   0  10   3      111.30      115.12      7.10 o 
   1  10   3       14.82       13.74      2.11 o 
   2  10   3       13.32       15.53      2.53 o 
   3  10   3       67.29       75.21      4.34 o 
   4  10   3       19.73       14.92      2.65 o 
   5  10   3        0.84       -1.18      2.04 o 
   6  10   3        0.05        0.00      2.46 o 
  -4  11   3       15.61       13.93      2.76 o 
  -3  11   3       36.70       43.48      3.96 o 
  -2  11   3        8.61        8.45      2.36 o 
  -1  11   3      122.68      130.85      5.82 o 
   0  11   3      204.82      212.41      5.07 o 
   1  11   3       38.21       34.96      3.58 o 
   2  11   3       19.84       18.84      2.63 o 
   3  11   3       25.69       24.78      3.48 o 
   4  11   3       30.67       32.28      3.46 o 
   5  11   3       17.02       16.96      2.61 o 
  -3  12   3        1.50        2.93      2.23 o 
  -2  12   3        0.03       -2.13      2.13 o 
  -1  12   3        0.82        1.24      2.11 o 
   0  12   3        1.30        2.44      1.62 o 
   1  12   3        9.14       12.26      2.78 o 
   2  12   3        0.12        1.66      2.19 o 
   3  12   3        1.67        5.58      2.00 o 
   4  12   3        0.02       -1.58      2.53 o 
  -1  13   3        3.07        2.09      2.59 o 
   0  13   3        0.11       -1.65      1.65 o 
   1  13   3        4.31       10.09      2.59 o 
   2  13   3       40.94       37.03      4.13 o 
  -1 -11   4        4.77        2.78      2.65 o 
   0 -11   4        1.15        0.60      1.54 o 
   1 -11   4        0.03        4.76      2.04 o 
   2 -11   4       29.39       18.12      3.86 o 
  -3 -10   4       13.80       17.68      2.89 o 
  -2 -10   4       26.03       27.12      3.65 o 
  -1 -10   4       10.23       11.40      2.93 o 
   0 -10   4       26.94       24.67      2.34 o 
   1 -10   4        8.13        7.88      2.36 o 
   2 -10   4        0.12        4.51      1.47 o 
   3 -10   4        0.87        1.47      2.09 o 
   4 -10   4        4.03        4.42      2.32 o 
  -4  -9   4       43.38       43.94      4.11 o 
  -3  -9   4       21.39       20.86      3.06 o 
  -2  -9   4        0.83       -1.92      2.23 o 
  -1  -9   4        4.43        4.44      2.49 o 
   0  -9   4      122.74      139.13      4.07 o 
   1  -9   4       44.88       42.79      3.46 o 
   2  -9   4       23.84       19.17      2.84 o 
   3  -9   4        0.02       -2.25      2.25 o 
   4  -9   4        0.04       -0.40      1.66 o 
   5  -9   4        0.00        1.50      2.34 o 
   6  -9   4        1.24        3.92      2.32 o 
  -5  -8   4       56.52       64.44      4.55 o 
  -4  -8   4        0.74        2.59      2.36 o 
  -3  -8   4       60.53       52.52      4.03 o 
  -2  -8   4      233.80      246.55      7.42 o 
  -1  -8   4       38.01       48.26      3.37 o 
   0  -8   4      115.04      111.31      3.68 o 
   1  -8   4        5.91        5.39      2.19 o 
   2  -8   4        6.61        7.44      2.19 o 
   3  -8   4       77.56       66.83      4.15 o 
   4  -8   4       37.30       34.92      3.08 o 
   5  -8   4        1.80        5.01      1.92 o 
   6  -8   4        0.73        2.32      1.85 o 
   7  -8   4        0.96        0.23      2.27 o 
  -6  -7   4       10.98       12.03      2.99 o 
  -5  -7   4       19.88       20.63      3.41 o 
  -4  -7   4       19.69       25.56      2.97 o 
  -3  -7   4        0.19        2.15      2.04 o 
  -2  -7   4        0.23        3.83      2.00 o 
  -1  -7   4        7.81       15.95      1.96 o 
   0  -7   4        3.17        4.12      1.05 o 
   1  -7   4       20.40       23.47      2.30 o 
   2  -7   4       12.75       16.41      2.30 o 
   3  -7   4        7.14        4.95      1.62 o 
   4  -7   4       48.60       48.48      3.60 o 
   5  -7   4        1.99        2.80      1.75 o 
   6  -7   4        0.54        6.74      1.81 o 
   7  -7   4        0.67        4.07      2.17 o 
  -7  -6   4        0.47       -2.32      2.80 o 
  -6  -6   4        3.83        5.79      2.36 o 
  -5  -6   4        6.23        6.64      2.06 o 
  -4  -6   4       44.39       41.90      3.35 o 
  -3  -6   4       20.43       22.34      2.44 o 
  -2  -6   4       35.03       36.44      2.87 o 
  -1  -6   4        3.14        4.72      1.31 o 
   0  -6   4       34.61       34.14      1.71 o 
   1  -6   4      115.51      111.74      4.12 o 
   2  -6   4       27.01       34.58      2.53 o 
   3  -6   4       51.58       56.65      3.42 o 
   4  -6   4       50.81       51.15      3.52 o 
   5  -6   4       92.28       85.54      4.47 o 
   6  -6   4        6.59        9.00      2.17 o 
   7  -6   4       11.22       16.79      2.57 o 
   8  -6   4        3.37        4.00      2.38 o 
  -7  -5   4       18.97       18.39      3.22 o 
  -6  -5   4        1.88        4.25      1.94 o 
  -5  -5   4       10.18        9.86      1.98 o 
  -4  -5   4       26.44       27.37      2.61 o 
  -3  -5   4       15.65       12.07      2.17 o 
  -2  -5   4       35.83       38.41      2.55 o 
  -1  -5   4      279.90      284.24      6.14 o 
   0  -5   4       53.77       49.90      4.02 o 
   1  -5   4      154.96      133.94      4.10 o 
   2  -5   4       12.81       19.36      1.77 o 
   3  -5   4       95.82       88.05      3.74 o 
   4  -5   4       21.94       17.87      2.09 o 
   5  -5   4      350.84      347.41      7.84 o 
   6  -5   4       19.16       18.48      2.49 o 
   7  -5   4       34.11       35.83      3.50 o 
   8  -5   4        5.27        8.55      2.49 o 
  -7  -4   4        5.34        6.42      2.11 o 
  -6  -4   4        1.02       -1.62      2.15 o 
  -5  -4   4        0.27        1.90      1.64 o 
  -4  -4   4       31.67       25.52      2.44 o 
  -3  -4   4      103.99      116.51      4.09 o 
  -2  -4   4      157.88      157.42      4.40 o 
  -1  -4   4      221.11      198.44      4.72 o 
   0  -4   4      531.43      559.63      5.39 o 
   1  -4   4       20.20       16.33      1.64 o 
   2  -4   4      554.27      545.33      7.64 o 
   3  -4   4       34.64       45.53      2.51 o 
   4  -4   4        0.01       -0.70      1.10 o 
   5  -4   4      185.57      188.77      5.47 o 
   6  -4   4      232.88      277.38      7.06 o 
   7  -4   4        0.42        4.30      1.94 o 
   8  -4   4       32.85       31.88      3.54 o 
   9  -4   4        3.91        1.79      2.42 o 
  -8  -3   4       20.92       25.92      3.35 o 
  -7  -3   4       36.12       34.81      3.58 o 
  -6  -3   4        6.52        8.05      2.21 o 
  -5  -3   4        8.16        7.69      1.98 o 
  -4  -3   4        3.14        5.22      1.62 o 
  -3  -3   4        7.57        8.68      1.50 o 
  -2  -3   4      221.37      250.95      5.17 o 
  -1  -3   4        0.24       -0.84      0.93 o 
   0  -3   4       21.59       24.58      1.18 o 
   1  -3   4       85.79       98.40      3.02 o 
   2  -3   4      838.41      849.65      8.77 o 
   3  -3   4       77.48       84.84      2.98 o 
   4  -3   4        8.55       11.55      1.43 o 
   5  -3   4       88.35       88.52      3.67 o 
   6  -3   4       10.20        9.35      1.85 o 
   7  -3   4        0.69        0.32      1.75 o 
   8  -3   4      205.28      216.28      6.95 o 
   9  -3   4       42.77       38.40      4.00 o 
  -8  -2   4       35.22       35.87      4.00 o 
  -7  -2   4       22.31       24.17      3.43 o 
  -6  -2   4        1.01        3.43      2.02 o 
  -5  -2   4        4.49        4.19      1.60 o 
  -4  -2   4       63.04       60.63      3.25 o 
  -3  -2   4      120.30      138.22      4.03 o 
  -2  -2   4      189.32      187.68      4.28 o 
  -1  -2   4       24.42       34.06      1.92 o 
   0  -2   4       21.33       31.00      1.43 o 
   1  -2   4       63.20       73.94      2.39 o 
   2  -2   4       12.27       14.22      1.35 o 
   3  -2   4      445.57      504.68      6.63 o 
   4  -2   4       54.88       60.72      2.70 o 
   5  -2   4      208.77      191.15      5.04 o 
   6  -2   4       22.55       23.81      2.17 o 
   7  -2   4        2.26       -1.39      1.75 o 
   8  -2   4        0.59       -2.25      2.25 o 
   9  -2   4        3.08        4.38      2.68 o 
  -8  -1   4       29.19       32.87      3.77 o 
  -7  -1   4       43.46       48.86      3.60 o 
  -6  -1   4      104.71      111.17      4.85 o 
  -5  -1   4      130.16      128.65      4.58 o 
  -4  -1   4      313.78      340.44      6.59 o 
  -3  -1   4       95.29       93.34      3.25 o 
  -2  -1   4       26.86       37.21      1.92 o 
  -1  -1   4     1337.94     1372.13      9.89 o 
   0  -1   4      139.04      119.75      4.31 o 
   1  -1   4      161.63      135.84      2.95 o 
   2  -1   4      137.06      142.67      3.17 o 
   3  -1   4      138.31      133.02      3.30 o 
   4  -1   4        0.00       -0.17      0.88 o 
   5  -1   4      171.77      181.18      4.72 o 
   6  -1   4        9.49        9.54      1.50 o 
   7  -1   4       25.39       29.88      2.74 o 
   8  -1   4        2.52        2.27      1.92 o 
   9  -1   4       12.63       12.60      2.82 o 
  -8   0   4       13.05       19.04      3.01 o 
  -7   0   4       19.14       25.81      3.10 o 
  -6   0   4        1.25        4.02      1.94 o 
  -5   0   4       22.29       16.48      2.11 o 
  -4   0   4       63.20       61.97      2.85 o 
  -3   0   4      497.29      482.81      6.93 o 
  -2   0   4     1387.09     1592.19     11.18 o 
  -1   0   4       69.57       84.67      2.45 o 
   0   0   4        1.77        0.50      0.50 o 
   1   0   4      667.34      610.16      5.80 o 
   2   0   4      331.84      300.28      4.27 o 
   3   0   4      332.90      320.88      4.87 o 
   4   0   4      387.83      381.48      5.96 o 
   5   0   4       38.80       30.61      2.28 o 
   6   0   4        3.03        4.76      1.24 o 
   7   0   4       12.00       13.67      2.13 o 
   8   0   4        0.19        1.20      1.73 o 
   9   0   4       29.42       24.19      3.22 o 
  10   0   4        4.47        8.81      2.68 o 
  -8   1   4        4.50        1.90      2.65 o 
  -7   1   4      141.55      142.29      5.80 o 
  -6   1   4        0.38        1.69      1.73 o 
  -5   1   4        3.26        2.19      1.37 o 
  -4   1   4       23.53       22.47      1.96 o 
  -3   1   4        0.16        0.17      0.93 o 
  -2   1   4      290.77      289.09      4.80 o 
  -1   1   4     1092.48     1096.33      8.30 o 
   0   1   4     1141.58     1097.79     12.06 o 
   1   1   4      417.76      412.72      4.67 o 
   2   1   4      165.84      161.75      3.10 o 
   3   1   4       22.58       13.49      1.14 o 
   4   1   4        0.09        1.24      0.82 o 
   5   1   4        0.01        1.31      1.01 o 
   6   1   4       30.84       36.10      2.47 o 
   7   1   4       18.36       21.79      2.53 o 
   8   1   4       14.43       15.49      2.61 o 
   9   1   4        0.67       -0.40      2.21 o 
  10   1   4        3.51        0.00      2.59 o 
  -8   2   4        3.03        1.47      2.89 o 
  -7   2   4      194.07      199.61      6.93 o 
  -6   2   4      108.36      112.96      4.98 o 
  -5   2   4        8.91       11.50      1.92 o 
  -4   2   4       36.69       37.71      2.51 o 
  -3   2   4        0.59        4.51      1.14 o 
  -2   2   4      165.15      174.66      3.75 o 
  -1   2   4      338.84      328.23      4.67 o 
   0   2   4     1238.95     1302.38     62.79 o 
   1   2   4        1.50        0.74      0.61 o 
   2   2   4      170.25      189.02      3.46 o 
   3   2   4       25.55       23.10      1.41 o 
   4   2   4       62.91       59.67      2.41 o 
   5   2   4      138.75      147.32      4.16 o 
   6   2   4       10.25       10.28      1.77 o 
   7   2   4       19.12       15.87      2.25 o 
   8   2   4       12.76       11.65      2.28 o 
   9   2   4       32.36       30.43      3.41 o 
  10   2   4        5.22        3.01      2.74 o 
  -8   3   4        4.82        4.95      2.40 o 
  -7   3   4       56.31       59.83      4.22 o 
  -6   3   4      196.87      193.23      6.19 o 
  -5   3   4       10.24       11.69      1.90 o 
  -4   3   4      244.84      239.49      5.63 o 
  -3   3   4       54.71       54.06      2.49 o 
  -2   3   4     1502.83     1538.78     11.39 o 
  -1   3   4      357.56      314.63      4.84 o 
   0   3   4       89.86       85.21      1.67 o 
   1   3   4      173.21      156.18      3.14 o 
   2   3   4      310.10      285.09      4.41 o 
   3   3   4      289.24      285.68      4.87 o 
   4   3   4       23.94       21.22      1.90 o 
   5   3   4      264.72      262.59      5.64 o 
   6   3   4       35.63       30.54      2.47 o 
   7   3   4        6.20        7.46      1.64 o 
   8   3   4       15.79       17.49      2.49 o 
   9   3   4       38.59       33.38      3.58 o 
  -8   4   4        0.69        6.59      2.53 o 
  -7   4   4       23.23       25.16      2.99 o 
  -6   4   4      128.17      115.92      5.00 o 
  -5   4   4        1.78        0.42      1.66 o 
  -4   4   4      557.85      571.79      8.84 o 
  -3   4   4       73.51       66.88      2.83 o 
  -2   4   4      253.49      260.23      5.00 o 
  -1   4   4      962.51     1008.47      8.94 o 
   0   4   4      370.70      351.39      3.63 o 
   1   4   4      528.58      574.08      6.49 o 
   2   4   4     1401.20     1447.53     10.54 o 
   3   4   4      304.86      299.44      5.20 o 
   4   4   4     2288.12     2308.70     15.65 o 
   5   4   4      315.55      341.16      6.66 o 
   6   4   4       75.20       72.52      3.71 o 
   7   4   4        3.00        7.58      1.90 o 
   8   4   4        0.02       -1.79      1.79 o 
   9   4   4        6.63        9.82      2.28 o 
  -8   5   4        0.32        2.51      2.36 o 
  -7   5   4       13.34       13.27      2.53 o 
  -6   5   4       36.31       36.92      3.37 o 
  -5   5   4        0.44        1.92      1.31 o 
  -4   5   4       57.43       54.38      2.99 o 
  -3   5   4        0.36        0.88      1.18 o 
  -2   5   4       46.05       40.97      2.28 o 
  -1   5   4        3.87        5.50      1.24 o 
   0   5   4      976.54      863.35     11.69 o 
   1   5   4       31.71       29.56      1.77 o 
   2   5   4       87.03      101.77      3.15 o 
   3   5   4      815.30      758.34      8.87 o 
   4   5   4        7.70        5.56      1.56 o 
   5   5   4      152.68      139.76      4.65 o 
   6   5   4       81.45       71.42      4.05 o 
   7   5   4        8.49        8.13      2.19 o 
   8   5   4        1.10        7.52      2.15 o 
   9   5   4        1.48       -0.44      2.36 o 
  -7   6   4        0.38       -2.21      2.21 o 
  -6   6   4       28.72       20.52      3.08 o 
  -5   6   4       39.90       30.44      3.06 o 
  -4   6   4       10.57       13.84      1.88 o 
  -3   6   4      162.51      151.53      4.67 o 
  -2   6   4      394.91      380.41      6.95 o 
  -1   6   4        9.03       11.23      1.47 o 
   0   6   4       95.01       96.98      2.34 o 
   1   6   4      248.69      249.00      5.13 o 
   2   6   4       20.83       38.42      2.07 o 
   3   6   4        4.06        7.82      1.45 o 
   4   6   4        1.11        3.03      1.35 o 
   5   6   4       28.60       38.80      3.14 o 
   6   6   4     1178.33     1096.60     13.85 o 
   7   6   4        0.00        1.20      1.94 o 
   8   6   4        2.25        9.29      2.27 o 
   9   6   4        0.05       -1.14      2.36 o 
  -7   7   4        8.22        6.80      2.99 o 
  -6   7   4        0.00       -1.75      2.09 o 
  -5   7   4        1.45        1.20      2.06 o 
  -4   7   4       36.32       40.34      2.95 o 
  -3   7   4       45.96       48.40      3.08 o 
  -2   7   4        4.80        4.89      1.47 o 
  -1   7   4       60.40       76.11      3.18 o 
   0   7   4        3.30        8.65      2.74 o 
   1   7   4      239.43      259.98      5.72 o 
   2   7   4       55.74       46.88      2.72 o 
   3   7   4       46.79       48.72      2.91 o 
   4   7   4        0.09        0.25      1.60 o 
   5   7   4       82.38       82.92      4.09 o 
   6   7   4       10.72       13.06      2.51 o 
   7   7   4       60.90       60.11      4.30 o 
   8   7   4       34.47       29.99      3.58 o 
  -6   8   4       32.15       36.92      3.43 o 
  -5   8   4        0.29        3.69      1.77 o 
  -4   8   4       15.94       15.40      2.44 o 
  -3   8   4        1.94        1.35      1.75 o 
  -2   8   4       63.13       55.69      3.23 o 
  -1   8   4        1.46        4.25      1.54 o 
   0   8   4       43.66       43.69      3.47 o 
   1   8   4      258.59      258.91      6.31 o 
   2   8   4       20.52       20.38      2.13 o 
   3   8   4        4.67        8.57      1.60 o 
   4   8   4       33.43       32.75      2.97 o 
   5   8   4        5.20        8.78      2.42 o 
   6   8   4       39.90       40.32      3.58 o 
   7   8   4       93.43       92.40      5.15 o 
   8   8   4       37.57       31.08      3.73 o 
  -6   9   4        0.00        0.44      2.27 o 
  -5   9   4        8.56        9.86      2.28 o 
  -4   9   4        8.57       14.39      2.53 o 
  -3   9   4       63.39       67.18      4.30 o 
  -2   9   4       92.01       90.99      4.24 o 
  -1   9   4       15.18       11.84      2.11 o 
   0   9   4        0.88        1.01      1.05 o 
   1   9   4      106.89      105.43      4.31 o 
   2   9   4        9.03       11.52      1.92 o 
   3   9   4        0.07       -0.15      1.64 o 
   4   9   4       86.66       88.32      4.51 o 
   5   9   4        0.00        0.00      1.94 o 
   6   9   4        7.69        6.40      2.11 o 
   7   9   4        0.23       -1.28      2.30 o 
  -5  10   4       23.63       26.08      3.86 o 
  -4  10   4        0.01        1.01      2.02 o 
  -3  10   4       20.11       20.92      2.76 o 
  -2  10   4        1.33        5.73      2.46 o 
  -1  10   4       88.18       92.83      4.45 o 
   0  10   4        1.70        7.23      3.05 o 
   1  10   4        0.06        0.63      1.75 o 
   2  10   4       44.41       44.60      3.58 o 
   3  10   4        5.78        4.09      2.13 o 
   4  10   4       44.18       37.22      3.50 o 
   5  10   4        0.00        2.53      1.73 o 
   6  10   4        5.39        7.44      2.38 o 
  -4  11   4        0.00       -0.44      2.57 o 
  -3  11   4        0.00        1.24      2.36 o 
  -2  11   4       25.41       25.43      3.43 o 
  -1  11   4      138.58      130.12      5.85 o 
   0  11   4      335.16      350.86      6.81 o 
   1  11   4       70.93       72.87      4.53 o 
   2  11   4       11.37       12.16      2.38 o 
   3  11   4       18.49       16.79      2.91 o 
   4  11   4        2.01        2.02      1.81 o 
   5  11   4        5.53        5.58      2.38 o 
   6  11   4        1.02        4.89      2.09 o 
  -3  12   4        5.24        6.85      2.51 o 
  -2  12   4       21.94       23.60      3.37 o 
  -1  12   4       11.50       15.23      2.76 o 
   0  12   4       14.22       14.60      2.17 o 
   1  12   4        3.36        2.44      2.78 o 
   2  12   4        1.78        3.31      2.25 o 
   3  12   4        4.15        0.63      2.36 o 
   4  12   4        1.39        1.79      2.15 o 
   0  13   4        6.51        5.96      1.91 o 
   1  13   4       25.63       23.98      3.90 o 
   2  13   4       47.19       44.64      4.51 o 
  -2 -10   5        4.45        5.29      2.91 o 
  -1 -10   5       11.66        9.94      2.74 o 
   0 -10   5        0.96        0.07      2.59 o 
   1 -10   5        0.40       -0.86      2.13 o 
   2 -10   5        5.32        6.30      2.32 o 
   3 -10   5        0.08       -2.34      2.34 o 
   4 -10   5        4.73       11.38      2.49 o 
  -3  -9   5       44.35       42.97      4.45 o 
  -2  -9   5        1.56        0.63      2.23 o 
  -1  -9   5       30.98       27.77      3.31 o 
   0  -9   5        0.10       -0.89      3.39 o 
   1  -9   5        7.91        8.07      1.94 o 
   2  -9   5        4.46        4.47      2.13 o 
   3  -9   5        0.21       -2.00      2.21 o 
   4  -9   5        5.32        7.12      2.40 o 
   5  -9   5        2.23        2.00      2.15 o 
  -4  -8   5        3.79        2.15      2.65 o 
  -3  -8   5        1.50        2.78      2.49 o 
  -2  -8   5       23.53       21.41      3.16 o 
  -1  -8   5       49.32       48.80      3.60 o 
   0  -8   5       27.32       20.31      1.90 o 
   1  -8   5       17.07        8.03      2.63 o 
   2  -8   5        1.86        3.98      1.39 o 
   3  -8   5        0.00        0.53      1.94 o 
   4  -8   5       79.40       68.09      4.43 o 
   5  -8   5        3.84        5.27      2.34 o 
   6  -8   5       11.37       16.41      2.97 o 
  -5  -7   5       25.55       25.18      3.10 o 
  -4  -7   5       14.55       19.17      3.12 o 
  -3  -7   5        0.05       -1.26      2.11 o 
  -2  -7   5      253.22      260.03      7.47 o 
  -1  -7   5        4.46        1.12      1.90 o 
   0  -7   5       40.20       42.78      2.20 o 
   1  -7   5        3.89        4.40      1.62 o 
   2  -7   5        0.75       -1.94      1.94 o 
   3  -7   5       79.66       76.79      4.07 o 
   4  -7   5       31.75       32.31      2.93 o 
   5  -7   5       10.03       10.45      2.09 o 
   6  -7   5       29.09       27.86      3.03 o 
   7  -7   5        3.29        2.65      2.76 o 
  -6  -6   5        1.66        2.89      2.11 o 
  -5  -6   5       64.62       65.23      4.43 o 
  -4  -6   5       39.02       34.40      3.58 o 
  -3  -6   5      255.57      245.70      7.23 o 
  -2  -6   5       56.02       49.50      3.39 o 
  -1  -6   5       53.23       51.97      3.18 o 
   0  -6   5       48.47       41.44      2.05 o 
   1  -6   5       43.15       38.98      2.80 o 
   2  -6   5       32.77       30.16      2.74 o 
   3  -6   5       12.05       11.14      2.04 o 
   4  -6   5      271.84      278.61      7.22 o 
   5  -6   5       57.53       58.21      3.71 o 
   6  -6   5       39.34       41.20      3.48 o 
   7  -6   5        2.47        4.09      2.15 o 
   8  -6   5        0.69        0.23      2.32 o 
  -6  -5   5        2.89       -0.63      2.06 o 
  -5  -5   5        0.02        0.55      1.90 o 
  -4  -5   5        1.67        3.94      1.71 o 
  -3  -5   5       31.97       34.27      2.85 o 
  -2  -5   5        3.43        5.37      1.56 o 
  -1  -5   5       87.96       95.75      3.76 o 
   0  -5   5       66.96       59.26      2.26 o 
   1  -5   5        6.05        2.13      1.35 o 
   2  -5   5      193.23      190.03      5.24 o 
   3  -5   5        4.25        2.17      1.45 o 
   4  -5   5      184.01      176.42      5.54 o 
   5  -5   5      109.03      108.51      4.73 o 
   6  -5   5       45.78       45.05      3.44 o 
   7  -5   5        4.51        6.28      2.15 o 
   8  -5   5        9.94        7.08      2.59 o 
  -7  -4   5        2.28       -0.88      2.68 o 
  -6  -4   5        2.69        2.34      1.73 o 
  -5  -4   5        0.51        0.34      1.90 o 
  -4  -4   5       61.20       61.72      3.63 o 
  -3  -4   5        0.64        2.02      1.37 o 
  -2  -4   5        1.84        1.69      1.39 o 
  -1  -4   5       92.03       84.02      3.50 o 
   0  -4   5      121.15      125.53      2.82 o 
   1  -4   5        3.25        3.31      1.24 o 
   2  -4   5      587.65      561.46      8.32 o 
   3  -4   5        2.82        4.07      1.39 o 
   4  -4   5        2.73        3.60      1.24 o 
   5  -4   5      228.63      220.85      6.11 o 
   6  -4   5       89.17       94.40      4.47 o 
   7  -4   5      110.34      103.60      4.89 o 
   8  -4   5       36.95       32.75      3.84 o 
   9  -4   5        0.08        0.93      2.30 o 
  -7  -3   5       18.52       17.17      3.31 o 
  -6  -3   5        0.03        0.74      1.73 o 
  -5  -3   5       18.93       20.02      2.25 o 
  -4  -3   5        0.60        0.99      1.47 o 
  -3  -3   5        1.62        5.92      1.10 o 
  -2  -3   5       46.36       45.90      2.72 o 
  -1  -3   5      115.59      119.94      3.82 o 
   0  -3   5      702.76      757.78     15.62 o 
   1  -3   5        3.40        2.17      1.24 o 
   2  -3   5       61.57       72.02      2.91 o 
   3  -3   5       27.50       28.22      2.17 o 
   4  -3   5      272.70      308.06      6.38 o 
   5  -3   5       10.89       11.76      1.85 o 
   6  -3   5        2.91        0.74      1.85 o 
   7  -3   5      255.75      257.99      7.49 o 
   8  -3   5       12.33       13.63      2.87 o 
   9  -3   5        6.02        9.67      2.72 o 
  -7  -2   5       17.57       15.30      2.84 o 
  -6  -2   5        2.32        1.77      2.02 o 
  -5  -2   5       17.49       14.24      2.30 o 
  -4  -2   5       29.01       31.87      2.55 o 
  -3  -2   5        7.66        6.40      1.43 o 
  -2  -2   5       51.18       54.01      2.68 o 
  -1  -2   5       63.18       56.35      2.53 o 
   0  -2   5      293.67      285.10      6.57 o 
   1  -2   5       15.61       17.57      1.52 o 
   2  -2   5     1429.49     1504.57     11.59 o 
   3  -2   5      113.12      131.68      3.84 o 
   4  -2   5        1.33        1.64      1.16 o 
   5  -2   5        6.03        8.68      1.69 o 
   6  -2   5       31.85       31.36      2.74 o 
   7  -2   5       82.96       79.88      4.43 o 
   8  -2   5       26.87       27.98      3.27 o 
   9  -2   5       12.04        9.73      2.87 o 
  -8  -1   5        0.02        2.27      1.98 o 
  -7  -1   5        2.15        5.75      1.94 o 
  -6  -1   5       34.20       43.62      3.27 o 
  -5  -1   5      228.87      229.29      6.58 o 
  -4  -1   5       49.53       48.81      2.87 o 
  -3  -1   5       27.02       29.55      2.13 o 
  -2  -1   5        3.30        1.94      1.01 o 
  -1  -1   5      389.13      427.38      6.17 o 
   0  -1   5     1100.87     1193.73     16.83 o 
   1  -1   5       49.30       64.05      2.32 o 
   2  -1   5      717.40      701.13      7.57 o 
   3  -1   5      424.56      494.16      6.71 o 
   4  -1   5      225.76      252.29      5.23 o 
   5  -1   5      210.46      223.65      5.46 o 
   6  -1   5      173.45      162.00      5.07 o 
   7  -1   5       17.04       17.00      2.34 o 
   8  -1   5       10.84       11.59      2.42 o 
   9  -1   5        0.13       -1.85      2.17 o 
  -8   0   5        0.68        1.35      2.13 o 
  -7   0   5        0.34       -2.17      2.17 o 
  -6   0   5      363.28      367.10      8.88 o 
  -5   0   5       24.86       23.88      2.57 o 
  -4   0   5        8.96        9.73      1.62 o 
  -3   0   5       32.19       37.69      2.49 o 
  -2   0   5        0.68        1.31      0.93 o 
  -1   0   5      164.01      201.94      4.11 o 
   0   0   5       50.78       44.89      1.40 o 
   1   0   5       75.99       76.72      2.45 o 
   2   0   5       42.07       45.54      1.92 o 
   3   0   5      639.57      630.10      7.31 o 
   4   0   5        0.31        0.27      0.93 o 
   5   0   5      215.34      229.82      5.33 o 
   6   0   5      105.28      102.70      4.12 o 
   7   0   5        1.49        5.52      1.52 o 
   8   0   5        3.29        3.83      1.75 o 
   9   0   5        6.52        7.69      2.44 o 
  -8   1   5       29.33       27.46      3.52 o 
  -7   1   5      164.26      159.28      6.44 o 
  -6   1   5       15.53       16.39      2.42 o 
  -5   1   5      144.93      131.46      4.86 o 
  -4   1   5       99.56       91.22      3.76 o 
  -3   1   5      150.87      166.28      4.38 o 
  -2   1   5      329.71      347.90      5.80 o 
  -1   1   5       48.76       38.43      1.81 o 
   0   1   5       14.59        7.97      2.71 o 
   1   1   5      499.34      505.31      5.85 o 
   2   1   5        0.01        1.66      0.59 o 
   3   1   5      676.85      648.57      7.30 o 
   4   1   5      402.73      375.38      6.13 o 
   5   1   5       27.24       25.76      2.02 o 
   6   1   5       31.82       28.26      2.40 o 
   7   1   5       42.55       36.09      3.06 o 
   8   1   5       11.86       12.11      2.11 o 
   9   1   5        0.29       -2.23      2.23 o 
  10   1   5        0.45       -1.62      2.72 o 
  -8   2   5       18.75       20.14      3.37 o 
  -7   2   5       51.22       56.32      4.15 o 
  -6   2   5      171.71      173.51      6.10 o 
  -5   2   5       18.59       17.05      2.44 o 
  -4   2   5       70.36       63.22      3.16 o 
  -3   2   5       12.36       18.73      1.66 o 
  -2   2   5      159.08      168.37      4.02 o 
  -1   2   5      128.20      146.43      3.43 o 
   0   2   5      854.53      820.24     21.67 o 
   1   2   5      805.96      792.92      7.40 o 
   2   2   5        0.38        0.67      0.80 o 
   3   2   5       80.43       66.51      2.45 o 
   4   2   5       17.79       16.33      1.50 o 
   5   2   5       35.02       31.83      2.26 o 
   6   2   5       91.70       77.88      3.80 o 
   7   2   5       10.03       14.11      2.09 o 
   8   2   5        0.51       -0.53      1.92 o 
   9   2   5        3.12        4.23      2.13 o 
  10   2   5        2.97        6.51      2.34 o 
  -8   3   5        0.42        0.00      2.49 o 
  -7   3   5       18.65       14.73      2.95 o 
  -6   3   5       56.60       63.77      4.11 o 
  -5   3   5      390.08      364.37      8.06 o 
  -4   3   5      120.35      111.48      4.01 o 
  -3   3   5        0.80        3.26      1.39 o 
  -2   3   5       66.57       61.76      2.64 o 
  -1   3   5       94.13       97.45      2.96 o 
   0   3   5      529.04      551.67      4.62 o 
   1   3   5      382.80      373.59      5.27 o 
   2   3   5      397.79      374.81      5.37 o 
   3   3   5        6.64        6.07      1.07 o 
   4   3   5       11.59        9.38      1.41 o 
   5   3   5      110.67      118.70      3.97 o 
   6   3   5       15.02       18.25      2.02 o 
   7   3   5       43.00       39.40      3.14 o 
   8   3   5        6.12        4.76      2.00 o 
   9   3   5        0.00        1.22      2.13 o 
  -8   4   5        5.05        4.40      2.65 o 
  -7   4   5        0.21        0.00      2.09 o 
  -6   4   5       14.88       11.31      2.70 o 
  -5   4   5      393.26      374.31      8.21 o 
  -4   4   5      281.25      265.78      6.42 o 
  -3   4   5      344.67      335.79      6.58 o 
  -2   4   5       31.49       27.11      1.92 o 
  -1   4   5        5.90       12.22      1.37 o 
   0   4   5       88.93      106.11      5.94 o 
   1   4   5        6.03        8.74      1.18 o 
   2   4   5       61.43       71.15      2.68 o 
   3   4   5        9.59       11.21      1.47 o 
   4   4   5       23.61       23.41      2.00 o 
   5   4   5       17.21       18.88      2.04 o 
   6   4   5       30.67       30.48      2.70 o 
   7   4   5       31.20       33.07      2.80 o 
   8   4   5        2.07        1.10      1.77 o 
   9   4   5        0.13       -2.17      2.17 o 
  -7   5   5        2.10        2.30      2.02 o 
  -6   5   5       36.33       29.19      3.29 o 
  -5   5   5        6.11        2.36      1.94 o 
  -4   5   5       84.55       82.72      3.86 o 
  -3   5   5       50.16       44.72      2.85 o 
  -2   5   5        0.41        0.74      1.07 o 
  -1   5   5      132.69      159.76      4.16 o 
   0   5   5      122.63      109.47      2.39 o 
   1   5   5      124.03      119.44      3.57 o 
   2   5   5      328.42      347.12      5.90 o 
   3   5   5       70.73       69.39      2.91 o 
   4   5   5       10.19       11.40      1.73 o 
   5   5   5        7.15        9.67      1.60 o 
   6   5   5       51.27       47.04      3.42 o 
   7   5   5       30.20       34.12      3.14 o 
   8   5   5        3.49        2.27      2.06 o 
   9   5   5        0.40       -1.31      2.13 o 
  -7   6   5        2.40        9.54      2.51 o 
  -6   6   5        2.36        3.81      1.94 o 
  -5   6   5      284.71      262.23      7.32 o 
  -4   6   5       60.61       57.96      3.56 o 
  -3   6   5        0.36       -0.65      1.39 o 
  -2   6   5       16.00       17.11      1.92 o 
  -1   6   5        0.49       -0.53      1.07 o 
   0   6   5      495.61      542.34      6.04 o 
   1   6   5      287.49      301.76      5.87 o 
   2   6   5       86.50       71.29      3.06 o 
   3   6   5       86.58       78.80      3.29 o 
   4   6   5       35.64       30.08      2.40 o 
   5   6   5       35.14       39.98      2.89 o 
   6   6   5      918.99      819.87     12.28 o 
   7   6   5       46.46       45.82      3.88 o 
   8   6   5        0.01        2.38      2.00 o 
   9   6   5        0.46        2.49      2.27 o 
  -7   7   5       22.69       26.25      3.22 o 
  -6   7   5        7.94        1.81      2.51 o 
  -5   7   5        3.04        0.53      2.09 o 
  -4   7   5       33.73       35.51      2.93 o 
  -3   7   5        6.97        7.37      1.77 o 
  -2   7   5        7.96        7.96      1.69 o 
  -1   7   5       45.72       38.75      2.64 o 
   0   7   5        9.26        5.48      1.09 o 
   1   7   5       69.63       56.89      2.95 o 
   2   7   5        4.48        3.67      1.20 o 
   3   7   5        9.34        5.94      1.58 o 
   4   7   5        4.51        5.67      1.58 o 
   5   7   5      229.63      229.70      6.47 o 
   6   7   5      152.89      148.61      5.87 o 
   7   7   5        1.74        0.55      2.34 o 
   8   7   5       18.67       18.20      3.27 o 
  -6   8   5       10.45       13.99      2.82 o 
  -5   8   5        1.92        3.83      1.96 o 
  -4   8   5       32.97       23.29      2.61 o 
  -3   8   5       55.81       54.79      3.42 o 
  -2   8   5        1.63       -0.42      1.83 o 
  -1   8   5       86.52       89.39      3.88 o 
   0   8   5        8.97        6.35      1.14 o 
   1   8   5      192.43      188.62      5.50 o 
   2   8   5      103.66      102.57      4.16 o 
   3   8   5        1.18        2.04      1.22 o 
   4   8   5       20.47       20.38      2.30 o 
   5   8   5       17.89       18.14      2.78 o 
   6   8   5       18.16       15.65      2.44 o 
   7   8   5       38.67       25.04      3.44 o 
   8   8   5      162.07      137.63      6.69 o 
  -6   9   5        6.46       11.06      2.65 o 
  -5   9   5       28.28       34.47      3.77 o 
  -4   9   5        4.19        1.87      2.19 o 
  -3   9   5       23.31       21.87      2.70 o 
  -2   9   5        9.40       11.97      2.30 o 
  -1   9   5       15.72       10.53      1.98 o 
   0   9   5        0.06        0.96      0.93 o 
   1   9   5       98.51      107.74      4.49 o 
   2   9   5        4.03        4.11      1.62 o 
   3   9   5       56.59       44.82      3.31 o 
   4   9   5        5.92        9.77      1.83 o 
   5   9   5       14.56       14.66      2.76 o 
   6   9   5        1.26        1.35      1.96 o 
   7   9   5        1.75       -0.65      2.06 o 
  -5  10   5       13.98       18.92      2.70 o 
  -4  10   5        6.96        2.28      2.40 o 
  -3  10   5        9.62       12.56      2.23 o 
  -2  10   5        3.89        4.97      1.87 o 
  -1  10   5      148.71      150.26      5.72 o 
   0  10   5        0.79        0.31      3.29 o 
   1  10   5        8.86       12.03      2.15 o 
   2  10   5        7.98       10.72      2.25 o 
   3  10   5       46.85       37.01      3.23 o 
   4  10   5       26.89       26.28      2.97 o 
   5  10   5        1.28        5.65      1.77 o 
   6  10   5        1.88        1.47      2.27 o 
   7  10   5        6.81       14.13      2.55 o 
  -4  11   5       20.24       19.40      3.56 o 
  -3  11   5       42.86       48.52      4.00 o 
  -2  11   5        1.15        1.58      2.23 o 
  -1  11   5       56.96       60.04      4.28 o 
   0  11   5       45.51       42.27      2.96 o 
   1  11   5       22.22       21.98      3.10 o 
   2  11   5        0.04       -1.66      2.15 o 
   3  11   5       29.44       28.53      3.25 o 
   4  11   5       10.92       14.28      2.59 o 
   5  11   5        2.00        0.21      2.23 o 
   6  11   5        0.77       -1.16      2.55 o 
  -3  12   5       22.39       25.73      3.71 o 
  -2  12   5        6.97       10.76      2.65 o 
  -1  12   5        9.73       10.34      2.89 o 
   0  12   5       15.23       13.07      2.06 o 
   1  12   5       30.59       31.80      3.62 o 
   2  12   5       19.53       29.48      3.20 o 
   3  12   5        5.43       10.89      2.42 o 
   4  12   5        0.05        0.67      2.30 o 
   0  13   5        0.18       -1.87      1.87 o 
   1  13   5       58.46       58.45      5.10 o 
   2  13   5       69.09       70.63      5.31 o 
   0 -10   6        9.19       11.91      3.47 o 
   1 -10   6       16.46       22.69      2.95 o 
   2 -10   6        0.92        4.61      2.21 o 
  -2  -9   6        2.04        0.23      2.25 o 
  -1  -9   6       48.99       39.96      4.19 o 
   0  -9   6        1.55        2.19      1.47 o 
   1  -9   6        0.00        2.46      2.09 o 
   2  -9   6        0.01        0.21      1.85 o 
   3  -9   6       20.68       23.22      3.06 o 
   4  -9   6       15.91       15.74      2.76 o 
  -4  -8   6        1.87        3.69      2.17 o 
  -3  -8   6        0.30        1.71      2.59 o 
  -2  -8   6        4.20        5.25      2.00 o 
  -1  -8   6        1.54        0.78      2.19 o 
   0  -8   6        2.58        4.09      1.66 o 
   1  -8   6       73.16       76.73      4.53 o 
   2  -8   6        6.78        4.11      2.28 o 
   3  -8   6        0.29       -2.00      2.00 o 
   4  -8   6        3.26        4.82      2.51 o 
   5  -8   6       10.23       15.78      2.63 o 
   6  -8   6        3.23        1.60      2.11 o 
  -5  -7   6        2.51        5.10      2.63 o 
  -4  -7   6       89.21       96.48      5.40 o 
  -3  -7   6       18.52       18.37      2.65 o 
  -2  -7   6      104.25      106.64      5.23 o 
  -1  -7   6       45.10       41.36      3.82 o 
   0  -7   6        7.14        4.33      1.52 o 
   1  -7   6       51.20       47.92      3.63 o 
   2  -7   6      149.39      136.10      5.49 o 
   3  -7   6      104.61      105.07      4.94 o 
   4  -7   6       51.91       41.38      3.52 o 
   5  -7   6       13.34       15.15      2.74 o 
   6  -7   6        4.49        5.90      2.44 o 
   7  -7   6        1.03        2.06      2.06 o 
  -5  -6   6       20.70       21.07      3.14 o 
  -4  -6   6      163.68      176.50      6.78 o 
  -3  -6   6       38.07       34.75      3.65 o 
  -2  -6   6        2.10        0.82      1.98 o 
  -1  -6   6        1.67       -0.32      1.96 o 
   0  -6   6      380.82      377.23     10.04 o 
   1  -6   6      143.13      144.26      5.32 o 
   2  -6   6      249.91      225.58      6.47 o 
   3  -6   6      187.97      188.47      6.11 o 
   4  -6   6        6.63        9.50      1.96 o 
   5  -6   6       23.32        8.85      2.61 o 
   6  -6   6       17.46       11.21      2.63 o 
   7  -6   6       32.00       43.05      3.60 o 
  -6  -5   6        0.24       -0.91      2.40 o 
  -5  -5   6        0.18       -2.09      2.09 o 
  -4  -5   6       98.26      104.95      5.21 o 
  -3  -5   6      235.15      234.86      7.10 o 
  -2  -5   6        7.76        6.72      2.38 o 
  -1  -5   6        8.00        7.25      2.17 o 
   0  -5   6        9.80       12.73      1.40 o 
   1  -5   6       81.38       83.86      3.76 o 
   2  -5   6        0.26        1.20      1.58 o 
   3  -5   6       19.78       14.03      2.40 o 
   4  -5   6       24.43       18.86      2.36 o 
   5  -5   6      113.68      113.00      5.00 o 
   6  -5   6       51.23       43.34      3.58 o 
   7  -5   6       50.27       53.18      3.90 o 
   8  -5   6        1.85        7.98      2.55 o 
  -6  -4   6       19.30       24.06      3.06 o 
  -5  -4   6        1.22       -1.94      1.94 o 
  -4  -4   6       11.34       12.01      2.23 o 
  -3  -4   6        2.17        1.20      1.81 o 
  -2  -4   6       42.63       47.39      2.97 o 
  -1  -4   6      653.48      595.62      9.53 o 
   0  -4   6       80.54       79.28      2.47 o 
   1  -4   6        5.52        6.43      1.52 o 
   2  -4   6       69.20       60.81      3.21 o 
   3  -4   6       27.33       30.35      2.51 o 
   4  -4   6       95.36      101.49      4.07 o 
   5  -4   6      125.56      125.56      4.92 o 
   6  -4   6       88.67       92.16      4.66 o 
   7  -4   6        3.72        4.28      2.32 o 
   8  -4   6        3.06        1.45      2.30 o 
  -7  -3   6        0.19       -0.67      2.13 o 
  -6  -3   6        7.48        5.41      2.53 o 
  -5  -3   6       49.47       47.68      3.82 o 
  -4  -3   6        0.17        2.95      1.43 o 
  -3  -3   6      199.92      215.45      5.90 o 
  -2  -3   6       88.06       93.13      3.84 o 
  -1  -3   6      109.52      103.19      3.82 o 
   0  -3   6        8.89       10.44      1.13 o 
   1  -3   6       67.02       56.79      2.83 o 
   2  -3   6       16.43       14.48      1.58 o 
   3  -3   6       18.48       19.07      1.98 o 
   4  -3   6       15.46       14.52      1.77 o 
   5  -3   6        9.96        9.73      1.98 o 
   6  -3   6        2.20        0.61      1.83 o 
   7  -3   6      390.08      394.67      9.11 o 
   8  -3   6       33.60       34.16      3.56 o 
   9  -3   6        0.07       -2.38      2.38 o 
  -7  -2   6        8.84        8.76      2.72 o 
  -6  -2   6       12.35       10.18      2.82 o 
  -5  -2   6      153.75      145.99      5.68 o 
  -4  -2   6       39.75       37.31      3.20 o 
  -3  -2   6       77.03       73.83      3.56 o 
  -2  -2   6        1.17        2.86      1.37 o 
  -1  -2   6       42.47       43.94      2.51 o 
   0  -2   6       17.14       23.52      1.33 o 
   1  -2   6       71.03       78.81      2.98 o 
   2  -2   6      216.24      254.03      5.25 o 
   3  -2   6       53.40       52.62      2.68 o 
   4  -2   6      108.42      104.16      3.93 o 
   5  -2   6      141.57      141.97      4.73 o 
   6  -2   6        1.06       -1.71      1.71 o 
   7  -2   6      288.92      286.53      7.74 o 
   8  -2   6        6.61        5.71      2.68 o 
   9  -2   6       46.53       52.59      4.17 o 
  -7  -1   6        4.98        3.20      2.63 o 
  -6  -1   6       77.43       85.64      4.74 o 
  -5  -1   6        2.28        2.25      2.11 o 
  -4  -1   6       15.15       12.75      2.15 o 
  -3  -1   6       66.97       76.96      3.54 o 
  -2  -1   6       11.66        9.73      1.64 o 
  -1  -1   6      340.34      389.81      6.60 o 
   0  -1   6      308.57      334.31      4.09 o 
   1  -1   6       47.31       41.55      2.17 o 
   2  -1   6        9.78        4.38      1.20 o 
   3  -1   6      401.35      388.84      6.47 o 
   4  -1   6      609.64      642.65      8.71 o 
   5  -1   6      230.93      227.26      5.65 o 
   6  -1   6        8.69        8.72      1.90 o 
   7  -1   6        7.91        7.82      1.92 o 
   8  -1   6       20.77       16.18      2.57 o 
   9  -1   6       83.70       73.49      4.93 o 
  -7   0   6        7.77        3.35      2.78 o 
  -6   0   6       84.67       92.21      4.77 o 
  -5   0   6        9.58        9.88      2.32 o 
  -4   0   6        4.96        6.09      1.98 o 
  -3   0   6       99.48       96.27      3.71 o 
  -2   0   6        4.41        7.23      1.41 o 
  -1   0   6      137.55      147.54      3.95 o 
   0   0   6      424.96      440.83      4.49 o 
   1   0   6      254.63      240.82      4.65 o 
   2   0   6      167.34      189.91      4.13 o 
   3   0   6      220.16      253.29      5.04 o 
   4   0   6      335.70      346.35      6.26 o 
   5   0   6      202.98      212.02      5.35 o 
   6   0   6        6.55        6.02      1.69 o 
   7   0   6       12.72       10.09      2.15 o 
   8   0   6        2.37        4.68      1.94 o 
   9   0   6        6.92       13.44      2.32 o 
  -7   1   6        7.15        7.65      2.21 o 
  -6   1   6       19.90       19.72      2.76 o 
  -5   1   6       24.05       26.93      2.84 o 
  -4   1   6      337.42      336.11      7.42 o 
  -3   1   6        1.28        2.97      1.14 o 
  -2   1   6        0.39        0.99      1.07 o 
  -1   1   6     1391.06     1395.89     11.50 o 
   0   1   6      157.21      146.54      2.58 o 
   1   1   6     2031.85     2168.39     13.48 o 
   2   1   6     1086.33     1135.71      9.79 o 
   3   1   6        2.08        1.47      0.91 o 
   4   1   6       45.71       48.20      2.53 o 
   5   1   6       71.87       73.07      3.31 o 
   6   1   6       28.43       32.18      2.42 o 
   7   1   6       19.71       23.75      2.57 o 
   8   1   6        7.86        3.20      2.17 o 
   9   1   6        0.50        3.69      1.94 o 
  -7   2   6       10.33        9.10      2.40 o 
  -6   2   6        0.00        2.51      1.73 o 
  -5   2   6      174.21      168.76      5.79 o 
  -4   2   6      101.80      107.37      4.39 o 
  -3   2   6      142.93      137.53      4.31 o 
  -2   2   6       12.79       12.92      1.58 o 
  -1   2   6     1910.50     2119.21     14.36 o 
   0   2   6       62.42       82.41      2.01 o 
   1   2   6      757.40      830.46      8.24 o 
   2   2   6        3.71        3.67      0.99 o 
   3   2   6       29.93       25.72      1.79 o 
   4   2   6       11.41        7.58      1.43 o 
   5   2   6        4.28        5.22      1.24 o 
   6   2   6       66.94       72.15      3.67 o 
   7   2   6       14.63       17.49      2.28 o 
   8   2   6        0.72       -1.43      1.98 o 
   9   2   6        0.05       -0.42      1.98 o 
  -7   3   6        5.37        4.19      2.32 o 
  -6   3   6       35.08       38.33      3.48 o 
  -5   3   6      303.04      310.75      7.81 o 
  -4   3   6       65.80       58.29      3.35 o 
  -3   3   6       78.32       83.90      3.54 o 
  -2   3   6       57.42       44.38      2.36 o 
  -1   3   6        6.26        9.14      1.39 o 
   0   3   6      420.03      404.03      6.21 o 
   1   3   6       16.29       17.01      1.56 o 
   2   3   6       38.01       40.67      2.09 o 
   3   3   6      118.62      121.97      3.53 o 
   4   3   6       13.14       15.09      1.66 o 
   5   3   6       22.92       25.35      2.17 o 
   6   3   6        1.44        1.87      1.56 o 
   7   3   6        1.17        0.00      1.98 o 
   8   3   6        6.55        3.41      1.87 o 
   9   3   6        0.66        0.42      2.04 o 
  -7   4   6        0.58       -0.86      2.17 o 
  -6   4   6        0.47       -2.30      2.30 o 
  -5   4   6      372.58      387.54      8.69 o 
  -4   4   6       35.63       23.61      2.61 o 
  -3   4   6        8.37        9.54      1.79 o 
  -2   4   6        2.44        2.15      1.18 o 
  -1   4   6       69.65       76.12      3.06 o 
   0   4   6       29.59       32.51      1.41 o 
   1   4   6      645.37      622.18      7.71 o 
   2   4   6      514.24      524.72      7.23 o 
   3   4   6        1.01        1.33      1.03 o 
   4   4   6        1.86        3.31      1.26 o 
   5   4   6       28.52       29.86      2.44 o 
   6   4   6       11.40        7.37      1.92 o 
   7   4   6        3.61        4.66      1.71 o 
   8   4   6        3.79        2.02      1.85 o 
   9   4   6        4.58        3.81      2.63 o 
  -7   5   6        2.35        5.71      2.04 o 
  -6   5   6        0.49        1.35      2.00 o 
  -5   5   6      154.92      155.45      5.85 o 
  -4   5   6       31.91       35.98      3.12 o 
  -3   5   6      352.47      341.23      7.38 o 
  -2   5   6      126.67      127.94      4.33 o 
  -1   5   6       28.23       29.70      2.19 o 
   0   5   6      393.84      382.03     16.47 o 
   1   5   6       82.36       83.05      3.06 o 
   2   5   6        7.37        8.15      1.43 o 
   3   5   6      107.46       99.32      3.46 o 
   4   5   6       19.08       14.98      1.94 o 
   5   5   6        0.04       -1.54      1.54 o 
   6   5   6        2.00        2.34      1.77 o 
   7   5   6       47.49       42.64      3.69 o 
   8   5   6        3.76       -1.73      2.36 o 
   9   5   6        0.29        1.75      2.09 o 
  -7   6   6        2.37        3.88      2.23 o 
  -6   6   6        0.23       -0.61      2.13 o 
  -5   6   6        2.10        2.30      2.13 o 
  -4   6   6      224.21      201.05      6.32 o 
  -3   6   6       94.12       98.45      4.28 o 
  -2   6   6      800.02      800.77     10.76 o 
  -1   6   6       49.46       53.83      2.95 o 
   0   6   6      142.86      128.51      2.91 o 
   1   6   6       66.46       60.58      2.97 o 
   2   6   6      107.51      123.66      3.99 o 
   3   6   6       14.64       16.88      1.73 o 
   4   6   6       48.82       47.75      2.91 o 
   5   6   6       22.68       10.92      2.40 o 
   6   6   6       40.66       32.50      3.20 o 
   7   6   6      122.54      128.01      5.59 o 
   8   6   6        0.39        3.39      2.19 o 
   9   6   6        0.00        2.49      2.53 o 
  -6   7   6        4.58        5.52      2.28 o 
  -5   7   6       33.87       27.48      3.10 o 
  -4   7   6       42.51       35.24      3.46 o 
  -3   7   6        0.14       -1.35      1.75 o 
  -2   7   6      293.92      270.96      6.78 o 
  -1   7   6        1.96        3.03      1.52 o 
   0   7   6       14.91       12.56      1.86 o 
   1   7   6      168.24      168.53      4.92 o 
   2   7   6       34.76       33.22      2.30 o 
   3   7   6       31.08       23.12      2.40 o 
   4   7   6        5.75        7.50      1.90 o 
   5   7   6       14.61       14.98      2.19 o 
   6   7   6        6.59        8.85      2.19 o 
   7   7   6       64.30       61.58      4.03 o 
   8   7   6        3.54       -2.99      2.99 o 
  -6   8   6        3.89        1.79      2.36 o 
  -5   8   6        1.99        4.42      2.34 o 
  -4   8   6       55.86       59.55      3.92 o 
  -3   8   6       76.12       70.78      4.09 o 
  -2   8   6       27.08       24.57      2.63 o 
  -1   8   6        0.01        0.84      1.50 o 
   0   8   6       15.65       15.61      1.44 o 
   1   8   6        6.13        7.04      1.71 o 
   2   8   6      119.64      128.07      4.71 o 
   3   8   6       13.20       12.64      2.13 o 
   4   8   6       10.35       10.37      2.02 o 
   5   8   6        9.25        9.31      2.28 o 
   6   8   6       31.92       31.86      3.25 o 
   7   8   6        0.02       -1.81      2.61 o 
   8   8   6      242.10      204.40      7.99 o 
  -5   9   6        2.27       -1.52      2.70 o 
  -4   9   6        1.42        0.59      2.23 o 
  -3   9   6        7.79        9.16      2.21 o 
  -2   9   6       18.26       15.15      2.38 o 
  -1   9   6        5.54        5.50      1.87 o 
   0   9   6       10.83       11.03      1.50 o 
   1   9   6        1.39        1.35      1.85 o 
   2   9   6        7.80        4.21      2.11 o 
   3   9   6      124.40      129.66      4.98 o 
   4   9   6       13.32       15.76      2.51 o 
   5   9   6        3.10        3.75      1.83 o 
   6   9   6        8.19       10.93      2.36 o 
   7   9   6       20.66       22.38      3.14 o 
  -4  10   6        0.07        0.63      2.13 o 
  -3  10   6        0.02        0.40      1.96 o 
  -2  10   6       18.20       19.51      2.91 o 
  -1  10   6        7.24        8.22      2.30 o 
   0  10   6        7.31        5.25      1.44 o 
   1  10   6        0.18        1.33      1.75 o 
   2  10   6        3.52        0.17      2.42 o 
   3  10   6       88.37       91.79      4.75 o 
   4  10   6       16.95       22.02      2.95 o 
   5  10   6        3.36        5.50      2.23 o 
   6  10   6        2.47        4.68      2.00 o 
   7  10   6        1.42        2.09      2.63 o 
  -4  11   6        5.18        1.62      2.80 o 
  -3  11   6        0.01       -1.73      2.34 o 
  -2  11   6        0.00        0.40      2.25 o 
  -1  11   6        0.32       -0.59      1.98 o 
   0  11   6        3.07        2.49      1.49 o 
   1  11   6        0.17       -2.15      2.15 o 
   2  11   6        5.14        5.48      2.06 o 
   3  11   6       21.24       20.16      3.01 o 
   4  11   6        6.65        6.49      2.36 o 
   5  11   6       13.33        8.85      2.84 o 
   6  11   6        1.09        0.46      2.30 o 
  -2  12   6       14.79       16.62      2.93 o 
  -1  12   6        0.02        2.38      1.90 o 
   0  12   6        2.57       -0.36      1.54 o 
   1  12   6       32.78       28.95      3.58 o 
   2  12   6        1.94       -1.47      2.91 o 
   3  12   6        2.04        4.09      2.19 o 
   4  12   6        0.32        1.79      2.21 o 
   1  13   6       36.52       46.83      4.24 o 
  -1  -9   7        9.50       14.75      2.80 o 
   0  -9   7       10.74       15.26      2.08 o 
   1  -9   7        0.60        2.44      2.30 o 
   2  -9   7        0.86        3.12      1.92 o 
   3  -9   7        1.26        0.91      2.53 o 
  -3  -8   7       13.97       15.32      3.22 o 
  -2  -8   7        7.08        9.63      2.84 o 
  -1  -8   7        2.81        4.17      2.32 o 
   0  -8   7        3.09        4.87      1.53 o 
   1  -8   7        0.72        2.19      1.75 o 
   2  -8   7        3.94        2.21      2.09 o 
   3  -8   7        0.41       -0.42      2.06 o 
   4  -8   7        0.01       -2.36      2.36 o 
   5  -8   7        0.03        0.44      2.49 o 
  -4  -7   7        3.59       -1.60      2.51 o 
  -3  -7   7        0.47        2.13      2.19 o 
  -2  -7   7       10.88       11.54      2.38 o 
  -1  -7   7       79.01       88.65      4.91 o 
   0  -7   7       12.81       15.34      1.56 o 
   1  -7   7       30.05       24.53      2.74 o 
   2  -7   7        0.75       -1.45      1.98 o 
   3  -7   7        0.99       -1.69      1.85 o 
   4  -7   7       11.93       16.33      2.53 o 
   5  -7   7        2.35        3.92      2.21 o 
   6  -7   7       46.96       51.28      4.43 o 
  -5  -6   7        0.30        1.62      2.36 o 
  -4  -6   7       64.17       57.55      4.39 o 
  -3  -6   7       46.77       41.59      3.84 o 
  -2  -6   7       11.91        9.99      2.40 o 
  -1  -6   7       14.06       17.15      2.78 o 
   0  -6   7       74.71       80.42      3.06 o 
   1  -6   7       19.84       22.57      2.78 o 
   2  -6   7       43.45       39.08      3.33 o 
   3  -6   7        0.79        1.35      1.81 o 
   4  -6   7       27.65       28.64      2.93 o 
   5  -6   7       32.07       28.91      3.46 o 
   6  -6   7        0.28        0.61      1.98 o 
   7  -6   7        0.02        2.46      2.04 o 
  -5  -5   7        0.00       -0.65      2.30 o 
  -4  -5   7       90.43       99.15      5.27 o 
  -3  -5   7        0.11       -2.70      2.70 o 
  -2  -5   7       32.46       37.64      3.10 o 
  -1  -5   7        3.03       -0.63      1.98 o 
   0  -5   7      303.04      290.64      5.28 o 
   1  -5   7      137.92      123.37      5.13 o 
   2  -5   7       37.32       36.99      2.97 o 
   3  -5   7       45.75       44.01      3.18 o 
   4  -5   7      197.66      196.26      6.36 o 
   5  -5   7       77.94       83.24      4.28 o 
   6  -5   7       14.39       13.80      2.51 o 
   7  -5   7       16.17       20.42      2.80 o 
   8  -5   7        2.51        8.09      2.44 o 
  -6  -4   7       15.42       15.99      3.29 o 
  -5  -4   7       61.39       59.91      4.36 o 
  -4  -4   7       52.22       60.60      3.94 o 
  -3  -4   7      110.53      110.06      5.09 o 
  -2  -4   7      109.73       93.59      4.30 o 
  -1  -4   7      170.67      172.90      5.73 o 
   0  -4   7       22.56       21.86      2.30 o 
   1  -4   7      246.92      254.83      6.43 o 
   2  -4   7      629.53      620.75      9.95 o 
   3  -4   7      118.72      118.31      4.54 o 
   4  -4   7      119.83      115.05      4.64 o 
   5  -4   7        7.63        7.33      1.69 o 
   6  -4   7        1.75        1.05      1.87 o 
   7  -4   7        4.08        6.24      2.04 o 
   8  -4   7        7.59       10.47      2.78 o 
  -6  -3   7        0.18        1.75      2.02 o 
  -5  -3   7        1.50        3.10      1.69 o 
  -4  -3   7      114.27      112.45      5.15 o 
  -3  -3   7       42.58       39.71      3.41 o 
  -2  -3   7       77.63       81.63      3.99 o 
  -1  -3   7      128.71      117.69      4.31 o 
   0  -3   7      194.07      177.41      3.70 o 
   1  -3   7        5.75        7.42      1.58 o 
   2  -3   7       14.60       19.17      1.98 o 
   3  -3   7       76.55       72.99      3.65 o 
   4  -3   7       44.66       40.56      2.72 o 
   5  -3   7       45.23       38.20      2.97 o 
   6  -3   7        1.46        0.48      1.87 o 
   7  -3   7       11.67       16.37      2.34 o 
   8  -3   7        8.96        6.00      2.68 o 
  -6  -2   7        4.44        3.33      2.28 o 
  -5  -2   7       52.69       49.75      3.67 o 
  -4  -2   7        4.47        2.76      2.15 o 
  -3  -2   7        9.09        6.80      2.04 o 
  -2  -2   7       77.99       61.70      3.38 o 
  -1  -2   7        1.00        3.22      1.16 o 
   0  -2   7      164.93      183.36      3.56 o 
   1  -2   7       48.32       44.62      2.55 o 
   2  -2   7       60.64       69.96      3.14 o 
   3  -2   7      196.86      186.68      5.08 o 
   4  -2   7        2.64        3.88      1.37 o 
   5  -2   7        0.28        0.27      1.37 o 
   6  -2   7        0.33        2.02      1.43 o 
   7  -2   7       11.54        7.69      2.59 o 
   8  -2   7       34.04       29.71      3.69 o 
   9  -2   7       23.72       20.19      3.16 o 
  -7  -1   7       10.34       10.55      2.55 o 
  -6  -1   7       17.41       11.29      2.91 o 
  -5  -1   7       49.30       51.24      3.90 o 
  -4  -1   7      112.76      121.40      4.98 o 
  -3  -1   7       46.81       41.30      3.04 o 
  -2  -1   7       86.70       87.58      3.65 o 
  -1  -1   7        1.97        0.44      1.05 o 
   0  -1   7      100.08       91.71      3.55 o 
   1  -1   7       46.64       40.93      2.34 o 
   2  -1   7        6.37        3.48      1.14 o 
   3  -1   7       12.53       12.92      1.50 o 
   4  -1   7       39.39       34.78      2.40 o 
   5  -1   7       46.43       42.71      2.78 o 
   6  -1   7        9.88       10.49      2.23 o 
   7  -1   7        0.38       -1.18      1.64 o 
   8  -1   7        2.24        4.40      2.23 o 
   9  -1   7      157.32      148.92      6.94 o 
  -7   0   7        5.17        5.39      2.46 o 
  -6   0   7        1.62        2.76      2.06 o 
  -5   0   7       61.06       60.89      4.03 o 
  -4   0   7       81.94       83.51      4.26 o 
  -3   0   7        4.28        5.56      1.69 o 
  -2   0   7      292.72      292.01      6.40 o 
  -1   0   7       19.50       18.40      1.79 o 
   0   0   7      886.08      885.17      9.92 o 
   1   0   7        0.23        3.60      1.20 o 
   2   0   7      580.37      592.92      8.01 o 
   3   0   7       28.19       40.11      2.17 o 
   4   0   7      130.94      150.75      4.44 o 
   5   0   7       10.85       11.69      1.94 o 
   6   0   7       10.52        6.99      1.98 o 
   7   0   7        1.71        2.13      1.60 o 
   8   0   7        2.13        0.38      1.85 o 
   9   0   7       73.80       74.39      5.17 o 
  -7   1   7        4.05        0.44      2.68 o 
  -6   1   7       27.83       31.31      3.37 o 
  -5   1   7       19.36       22.42      2.78 o 
  -4   1   7      216.35      221.90      6.38 o 
  -3   1   7      537.97      503.92      8.94 o 
  -2   1   7      390.15      393.23      7.24 o 
  -1   1   7       13.83       14.69      1.77 o 
   0   1   7        3.41        1.14      0.80 o 
   1   1   7       67.48       78.57      3.04 o 
   2   1   7        1.20        2.23      1.07 o 
   3   1   7        1.66        3.75      1.20 o 
   4   1   7      125.62      122.10      3.99 o 
   5   1   7       88.96      101.79      3.95 o 
   6   1   7       83.37       89.36      3.88 o 
   7   1   7       55.87       54.75      3.69 o 
   8   1   7       18.96       20.42      2.72 o 
   9   1   7        8.55        8.22      2.84 o 
  -7   2   7        4.32        0.44      2.68 o 
  -6   2   7        3.62        1.35      2.34 o 
  -5   2   7       30.72       32.52      3.01 o 
  -4   2   7      148.75      143.41      5.28 o 
  -3   2   7       39.37       33.98      2.85 o 
  -2   2   7       12.21       10.93      1.62 o 
  -1   2   7       39.83       42.80      2.36 o 
   0   2   7      173.17      193.22      3.25 o 
   1   2   7      200.94      237.90      5.00 o 
   2   2   7       33.69       34.21      2.13 o 
   3   2   7       32.75       31.49      2.19 o 
   4   2   7       28.98       36.06      2.32 o 
   5   2   7      118.82      125.79      4.31 o 
   6   2   7       20.43       27.52      2.55 o 
   7   2   7      118.34      124.89      5.02 o 
   8   2   7       32.82       27.71      3.12 o 
   9   2   7       10.38       15.55      2.89 o 
  -7   3   7        9.98       11.84      2.61 o 
  -6   3   7        9.48       13.50      2.61 o 
  -5   3   7      215.04      194.75      6.55 o 
  -4   3   7       56.01       56.55      3.65 o 
  -3   3   7      136.93      127.93      4.35 o 
  -2   3   7      178.40      169.49      4.86 o 
  -1   3   7       53.12       60.69      2.78 o 
   0   3   7      158.88      193.97      3.28 o 
   1   3   7      314.51      334.63      5.90 o 
   2   3   7       30.93       28.01      2.11 o 
   3   3   7      465.45      458.52      7.20 o 
   4   3   7       11.96       14.39      1.71 o 
   5   3   7       21.65       16.67      2.02 o 
   6   3   7      219.94      222.94      6.15 o 
   7   3   7       32.57       31.74      2.89 o 
   8   3   7        0.02       -0.93      1.87 o 
   9   3   7        2.84        3.18      2.36 o 
  -7   4   7       18.19       11.15      3.01 o 
  -6   4   7        0.12        0.40      2.04 o 
  -5   4   7       11.34        9.46      2.42 o 
  -4   4   7       48.48       47.77      3.48 o 
  -3   4   7        4.92        4.74      1.83 o 
  -2   4   7       29.88       22.97      2.17 o 
  -1   4   7       13.84       19.91      1.81 o 
   0   4   7        0.04       -0.81      0.81 o 
   1   4   7      252.74      251.55      5.36 o 
   2   4   7      525.25      534.02      7.78 o 
   3   4   7       31.73       29.91      2.23 o 
   4   4   7       15.24       10.70      1.69 o 
   5   4   7       17.22       15.32      2.19 o 
   6   4   7       70.06       66.81      3.69 o 
   7   4   7       17.75       25.73      2.93 o 
   8   4   7        6.92        6.24      2.30 o 
   9   4   7        0.27       -2.06      2.06 o 
  -6   5   7        3.45        4.32      2.27 o 
  -5   5   7        3.15        3.98      1.75 o 
  -4   5   7      159.02      164.32      5.81 o 
  -3   5   7      392.94      358.82      7.91 o 
  -2   5   7        5.36        6.36      1.56 o 
  -1   5   7        1.55       -0.23      1.33 o 
   0   5   7       53.96       47.30      1.86 o 
   1   5   7       46.08       44.15      2.59 o 
   2   5   7      244.38      250.03      5.63 o 
   3   5   7        7.79        9.33      1.54 o 
   4   5   7      262.50      262.77      6.08 o 
   5   5   7       27.07       30.87      2.66 o 
   6   5   7       29.50       31.04      2.82 o 
   7   5   7        0.76       -0.53      2.00 o 
   8   5   7        4.36        4.49      2.23 o 
   9   5   7        0.01        0.00      2.30 o 
  -6   6   7        4.20       -0.21      2.51 o 
  -5   6   7        9.39        9.08      2.32 o 
  -4   6   7       10.94       15.13      2.55 o 
  -3   6   7      484.32      456.72      9.07 o 
  -2   6   7        9.19        9.80      2.00 o 
  -1   6   7      294.36      266.09      6.48 o 
   0   6   7        6.58        5.90      1.23 o 
   1   6   7       46.53       41.96      2.51 o 
   2   6   7        0.06        0.36      1.20 o 
   3   6   7      185.52      178.13      5.09 o 
   4   6   7       85.49       86.31      3.99 o 
   5   6   7       12.08       12.68      2.25 o 
   6   6   7       32.10       25.88      3.08 o 
   7   6   7       23.23       20.57      2.82 o 
   8   6   7        7.53        6.32      2.78 o 
   9   6   7        0.24       -2.53      2.53 o 
  -6   7   7        3.89        2.46      2.74 o 
  -5   7   7        0.64        0.99      2.00 o 
  -4   7   7       22.18       16.79      2.95 o 
  -3   7   7       40.04       36.11      3.25 o 
  -2   7   7       11.76       13.53      2.30 o 
  -1   7   7      232.59      225.53      6.39 o 
   0   7   7       43.49       49.84      3.17 o 
   1   7   7       92.05       92.76      3.92 o 
   2   7   7      104.16      102.40      4.03 o 
   3   7   7        1.26        1.07      1.47 o 
   4   7   7       10.25       12.54      2.11 o 
   5   7   7       13.76       10.24      2.19 o 
   6   7   7        0.32       -2.02      2.02 o 
   7   7   7        0.40       -0.19      1.98 o 
   8   7   7        0.84        0.63      2.42 o 
  -5   8   7        8.74       13.57      2.78 o 
  -4   8   7        8.07        7.27      2.36 o 
  -3   8   7      135.72      125.80      5.19 o 
  -2   8   7      123.49      114.01      4.96 o 
  -1   8   7        0.50       -0.59      1.96 o 
   0   8   7      116.62      121.58      3.38 o 
   1   8   7       21.17       29.37      2.57 o 
   2   8   7       26.77       29.04      2.53 o 
   3   8   7        3.94        6.45      1.62 o 
   4   8   7        1.67        5.29      1.52 o 
   5   8   7        0.99        2.02      1.83 o 
   6   8   7       11.20       16.01      2.97 o 
   7   8   7        5.03        3.45      2.42 o 
   8   8   7      111.76       86.02      5.70 o 
  -5   9   7       23.02       29.20      3.54 o 
  -4   9   7        5.79        5.14      2.09 o 
  -3   9   7        7.71        6.78      2.28 o 
  -2   9   7        5.39        6.30      2.28 o 
  -1   9   7       40.63       40.45      3.29 o 
   0   9   7        6.71        5.37      1.43 o 
   1   9   7       10.38        8.26      2.09 o 
   2   9   7       28.76       33.63      2.63 o 
   3   9   7       74.34       70.88      4.11 o 
   4   9   7       21.39       22.69      2.72 o 
   5   9   7        1.36        0.91      2.04 o 
   6   9   7        3.64        2.19      1.94 o 
   7   9   7       25.99       27.46      3.29 o 
  -4  10   7        5.99        6.68      2.51 o 
  -3  10   7        1.30        0.61      2.55 o 
  -2  10   7        2.07        1.54      1.96 o 
  -1  10   7       28.27       31.50      2.95 o 
   0  10   7        0.37        2.18      1.15 o 
   1  10   7        0.19       -0.17      1.58 o 
   2  10   7       23.41       19.17      2.74 o 
   3  10   7       12.54       10.58      2.51 o 
   4  10   7        5.35        4.13      2.28 o 
   5  10   7        0.00       -0.80      2.15 o 
   6  10   7        0.03       -0.42      2.09 o 
  -3  11   7        2.71        3.81      2.57 o 
  -2  11   7       16.01       22.99      3.18 o 
  -1  11   7        6.29        5.84      2.59 o 
   0  11   7        4.50        5.19      1.44 o 
   1  11   7        1.13        1.73      1.73 o 
   2  11   7        6.62        7.54      2.09 o 
   3  11   7        0.79        0.80      1.98 o 
   4  11   7        1.10        0.00      2.09 o 
   5  11   7       17.53       18.58      2.99 o 
  -2  12   7        0.06        1.62      2.27 o 
  -1  12   7        3.60        6.42      2.02 o 
   0  12   7        2.71        4.20      1.62 o 
   1  12   7        4.68        5.12      2.40 o 
   2  12   7        6.25        7.08      2.65 o 
   3  12   7        0.46       -1.98      2.25 o 
   4  12   7        0.00        3.64      2.13 o 
  -1  -8   8        4.58        3.85      2.49 o 
   0  -8   8        3.29        5.52      1.51 o 
   1  -8   8        1.14        1.52      1.85 o 
   2  -8   8        1.84        6.97      2.02 o 
   3  -8   8        7.11        3.77      2.49 o 
   4  -8   8        6.58        9.63      2.86 o 
  -3  -7   8        5.35        8.57      2.95 o 
  -2  -7   8        4.64        2.40      2.61 o 
  -1  -7   8        1.89        0.21      2.27 o 
   0  -7   8       12.19       15.86      1.99 o 
   1  -7   8        1.68        0.99      1.92 o 
   2  -7   8        7.62        3.35      2.25 o 
   3  -7   8        4.54        7.86      2.00 o 
   4  -7   8       44.52       47.08      4.05 o 
   5  -7   8        0.76        2.65      2.36 o 
  -4  -6   8       22.71       28.21      3.41 o 
  -3  -6   8        0.22        1.07      1.87 o 
  -2  -6   8       25.12       21.77      3.29 o 
  -1  -6   8       11.45        9.84      2.53 o 
   0  -6   8        0.56        0.17      1.37 o 
   1  -6   8        4.63        6.97      1.77 o 
   2  -6   8      114.53      113.69      5.00 o 
   3  -6   8        3.30        2.57      1.81 o 
   4  -6   8        3.12        4.21      1.79 o 
   5  -6   8        3.71        4.66      2.42 o 
   6  -6   8       14.40       14.35      2.61 o 
  -4  -5   8        3.86        3.45      2.40 o 
  -3  -5   8       13.75       12.26      2.80 o 
  -2  -5   8      121.07      126.55      5.49 o 
  -1  -5   8       29.26       24.04      3.10 o 
   0  -5   8      280.74      267.19      5.34 o 
   1  -5   8      322.22      324.66      8.19 o 
   2  -5   8       18.66       15.32      2.63 o 
   3  -5   8      111.18       86.24      4.66 o 
   4  -5   8        1.30        1.41      1.87 o 
   5  -5   8        1.26       -2.04      2.04 o 
   6  -5   8        1.04        0.21      2.17 o 
   7  -5   8        0.79       -1.10      2.49 o 
  -5  -4   8        9.49       12.93      2.65 o 
  -4  -4   8        6.71        3.22      2.59 o 
  -3  -4   8        0.06       -2.25      2.25 o 
  -2  -4   8      547.84      529.09     10.54 o 
  -1  -4   8      129.27      139.48      5.40 o 
   0  -4   8       25.76       25.54      2.42 o 
   1  -4   8       12.70       11.86      2.53 o 
   2  -4   8       47.49       41.34      3.35 o 
   3  -4   8        0.69        0.32      1.77 o 
   4  -4   8       11.18       10.79      1.85 o 
   5  -4   8       41.70       44.73      3.41 o 
   6  -4   8        2.26        4.70      1.79 o 
   7  -4   8        3.34        1.03      2.57 o 
   8  -4   8       25.08       19.87      3.33 o 
  -5  -3   8        1.73        3.18      2.34 o 
  -4  -3   8       33.33       38.63      3.54 o 
  -3  -3   8       20.17       25.83      3.08 o 
  -2  -3   8      441.95      421.54      9.04 o 
  -1  -3   8       24.15       21.68      2.76 o 
   0  -3   8      163.50      164.71      3.76 o 
   1  -3   8       67.92       58.00      3.48 o 
   2  -3   8      577.01      542.81      9.47 o 
   3  -3   8        9.97        9.42      2.21 o 
   4  -3   8       18.33       13.23      2.09 o 
   5  -3   8        9.56        7.54      2.19 o 
   6  -3   8        2.51        1.77      2.00 o 
   7  -3   8       22.68       27.88      2.97 o 
   8  -3   8        1.15       -1.52      2.25 o 
  -6  -2   8       55.02       57.65      4.66 o 
  -5  -2   8       42.89       45.69      4.22 o 
  -4  -2   8      142.41      145.10      5.68 o 
  -3  -2   8      125.18      136.45      5.57 o 
  -2  -2   8        0.00        1.62      1.56 o 
  -1  -2   8      251.36      237.07      6.28 o 
   0  -2   8      226.87      224.44      4.23 o 
   1  -2   8      221.48      195.48      5.61 o 
   2  -2   8       84.81       77.79      3.54 o 
   3  -2   8        1.24        4.17      1.33 o 
   4  -2   8       37.58       36.61      2.74 o 
   5  -2   8        0.13        1.20      1.58 o 
   6  -2   8       12.14       17.80      2.38 o 
   7  -2   8        5.87       10.20      1.98 o 
   8  -2   8       17.63       17.23      3.20 o 
  -6  -1   8      110.57      112.60      5.86 o 
  -5  -1   8       82.90       91.80      5.02 o 
  -4  -1   8       21.82       25.43      2.74 o 
  -3  -1   8       12.29       14.54      2.13 o 
  -2  -1   8       37.53       35.35      2.72 o 
  -1  -1   8      100.86       86.82      3.80 o 
   0  -1   8       34.64       35.69      1.76 o 
   1  -1   8      317.79      303.04      6.40 o 
   2  -1   8       11.25        7.86      1.47 o 
   3  -1   8      327.08      308.47      6.59 o 
   4  -1   8       27.04       35.13      2.49 o 
   5  -1   8       33.77       33.74      2.66 o 
   6  -1   8        1.49        3.01      1.87 o 
   7  -1   8        4.02        3.03      2.17 o 
   8  -1   8        2.36        4.21      2.34 o 
   9  -1   8       33.92       32.56      3.71 o 
  -6   0   8        4.25        1.71      2.32 o 
  -5   0   8        0.01        0.19      2.02 o 
  -4   0   8      291.10      282.42      7.72 o 
  -3   0   8        2.48        2.09      1.64 o 
  -2   0   8       31.92       35.66      2.68 o 
  -1   0   8        0.04       -1.54      1.54 o 
   0   0   8      208.29      222.93      4.90 o 
   1   0   8       94.26      120.30      4.01 o 
   2   0   8        0.00       -0.23      1.12 o 
   3   0   8       11.87        8.01      1.58 o 
   4   0   8        1.72        1.12      1.35 o 
   5   0   8       17.48       18.94      2.23 o 
   6   0   8        1.82       -0.46      1.71 o 
   7   0   8        0.76        2.42      1.60 o 
   8   0   8        0.60        3.33      1.90 o 
   9   0   8       83.35       82.26      5.63 o 
  -6   1   8       49.76       57.10      4.24 o 
  -5   1   8       14.29       11.00      2.49 o 
  -4   1   8      214.25      190.92      6.51 o 
  -3   1   8       43.54       45.55      3.31 o 
  -2   1   8        6.28        4.70      1.56 o 
  -1   1   8        0.69        0.00      1.10 o 
   0   1   8      107.69      115.52      3.40 o 
   1   1   8        5.94        3.96      1.26 o 
   2   1   8       31.37       36.95      2.28 o 
   3   1   8       57.28       65.42      2.93 o 
   4   1   8        0.87        0.48      1.33 o 
   5   1   8        6.81       10.32      1.79 o 
   6   1   8        7.14        4.80      2.09 o 
   7   1   8       43.83       52.40      3.75 o 
   8   1   8       16.17       13.84      2.53 o 
   9   1   8       34.52       40.33      4.02 o 
  -6   2   8        5.39        5.90      2.11 o 
  -5   2   8        1.88        2.78      1.90 o 
  -4   2   8       94.71       98.41      4.68 o 
  -3   2   8      245.70      226.51      6.32 o 
  -2   2   8       15.52       16.71      2.00 o 
  -1   2   8       39.85       40.90      2.55 o 
   0   2   8       67.10       62.54      2.09 o 
   1   2   8        8.83        8.49      1.20 o 
   2   2   8      368.77      356.65      6.60 o 
   3   2   8       49.30       43.27      2.64 o 
   4   2   8       47.73       55.03      2.89 o 
   5   2   8       29.90       33.13      2.66 o 
   6   2   8      160.28      158.62      5.32 o 
   7   2   8       15.69       19.72      2.76 o 
   8   2   8        0.25       -2.00      2.00 o 
   9   2   8        1.87        4.78      2.17 o 
  -6   3   8        4.88        6.13      2.00 o 
  -5   3   8        4.64        0.93      2.28 o 
  -4   3   8        0.23        3.96      1.66 o 
  -3   3   8       23.38       26.17      2.80 o 
  -2   3   8      629.00      604.74      9.68 o 
  -1   3   8      197.85      209.70      5.50 o 
   0   3   8        6.39        7.66      0.94 o 
   1   3   8       17.02       14.73      1.58 o 
   2   3   8       13.96       13.06      1.41 o 
   3   3   8      269.24      279.99      6.08 o 
   4   3   8      203.37      192.07      5.27 o 
   5   3   8      126.55      141.90      4.88 o 
   6   3   8       87.64       84.04      4.30 o 
   7   3   8        4.99        7.82      2.38 o 
   8   3   8       42.71       33.70      3.63 o 
   9   3   8       53.66       51.98      4.53 o 
  -6   4   8        2.68        0.65      2.32 o 
  -5   4   8        0.14        0.00      1.81 o 
  -4   4   8       88.84       83.84      4.58 o 
  -3   4   8       76.16       80.78      3.82 o 
  -2   4   8      232.61      243.75      6.22 o 
  -1   4   8       23.51       19.81      2.17 o 
   0   4   8       51.30       41.40      1.80 o 
   1   4   8      187.75      201.73      5.29 o 
   2   4   8        8.08       13.21      1.66 o 
   3   4   8        2.56        4.68      1.54 o 
   4   4   8        8.64        9.92      1.87 o 
   5   4   8       26.68       27.61      2.51 o 
   6   4   8        2.58        8.62      1.90 o 
   7   4   8      100.41       99.59      4.98 o 
   8   4   8        4.67        9.21      1.85 o 
   9   4   8        0.21        4.87      2.21 o 
  -6   5   8        0.56        3.96      2.30 o 
  -5   5   8        0.14        0.97      1.96 o 
  -4   5   8        2.48        5.22      1.85 o 
  -3   5   8      106.38      101.83      4.71 o 
  -2   5   8        4.07        3.64      1.66 o 
  -1   5   8        2.67        3.48      1.50 o 
   0   5   8       19.97       18.14      4.01 o 
   1   5   8      282.22      277.26      6.19 o 
   2   5   8       19.18       22.84      2.02 o 
   3   5   8        3.70        6.15      1.28 o 
   4   5   8       10.88       11.59      1.85 o 
   5   5   8       96.44      103.36      4.45 o 
   6   5   8       17.51       13.91      2.53 o 
   7   5   8      116.88      107.70      5.13 o 
   8   5   8       11.41       11.08      2.38 o 
   9   5   8       15.95       18.16      3.01 o 
  -6   6   8       10.90       12.07      2.55 o 
  -5   6   8        0.48       -1.62      2.25 o 
  -4   6   8       10.40        9.44      2.59 o 
  -3   6   8      111.04      111.12      5.06 o 
  -2   6   8       25.34       24.97      2.80 o 
  -1   6   8      100.49      104.07      4.26 o 
   0   6   8       67.62       58.76      2.45 o 
   1   6   8       69.52       63.95      3.40 o 
   2   6   8        0.56        2.02      1.39 o 
   3   6   8       11.92        8.03      1.75 o 
   4   6   8      141.82      139.56      4.98 o 
   5   6   8       33.47       29.80      2.93 o 
   6   6   8        0.21       -0.84      1.75 o 
   7   6   8        0.43       -2.25      2.25 o 
   8   6   8        0.30       -2.15      2.15 o 
  -5   7   8        1.14       -1.07      2.02 o 
  -4   7   8       28.19       26.21      3.25 o 
  -3   7   8      139.40      139.87      5.91 o 
  -2   7   8       61.26       65.36      4.05 o 
  -1   7   8      163.34      170.97      5.58 o 
   0   7   8       69.29       66.65      2.61 o 
   1   7   8       33.29       30.60      2.55 o 
   2   7   8        2.29        2.89      1.50 o 
   3   7   8        6.21        9.67      1.79 o 
   4   7   8       10.97       12.03      2.02 o 
   5   7   8       12.61        8.60      2.02 o 
   6   7   8        1.34        0.88      1.94 o 
   7   7   8       21.34       18.67      2.84 o 
   8   7   8       15.60       19.26      2.97 o 
  -5   8   8        0.36        0.91      2.17 o 
  -4   8   8        0.96        3.45      1.92 o 
  -3   8   8        9.88       14.66      2.28 o 
  -2   8   8        3.63        6.68      2.23 o 
  -1   8   8      475.78      458.28      9.51 o 
   0   8   8      182.51      178.03      4.34 o 
   1   8   8        0.01        1.50      1.45 o 
   2   8   8        0.63        0.61      1.56 o 
   3   8   8       41.97       32.82      3.12 o 
   4   8   8       17.89       18.73      2.59 o 
   5   8   8        0.32       -0.36      1.79 o 
   6   8   8        0.16       -0.57      2.15 o 
   7   8   8        0.14       -0.84      2.19 o 
   8   8   8        9.76        8.76      2.78 o 
  -4   9   8        0.50        0.44      1.94 o 
  -3   9   8        0.81       -0.40      2.23 o 
  -2   9   8       29.59       29.31      3.12 o 
  -1   9   8      135.40      143.66      5.85 o 
   0   9   8       69.98       72.97      3.07 o 
   1   9   8       43.71       50.08      3.69 o 
   2   9   8       12.10       10.07      2.02 o 
   3   9   8        0.65        2.89      1.75 o 
   4   9   8        0.35        3.18      1.69 o 
   5   9   8       16.58       13.59      2.84 o 
   6   9   8        3.49        3.27      2.11 o 
   7   9   8        2.21        3.12      2.06 o 
  -3  10   8        3.44        3.45      2.15 o 
  -2  10   8        1.78       -0.40      2.19 o 
  -1  10   8       54.72       55.69      3.90 o 
   0  10   8       48.08       54.16      2.81 o 
   1  10   8       27.61       24.46      3.10 o 
   2  10   8        0.01       -0.55      2.02 o 
   3  10   8        5.05        1.50      2.00 o 
   4  10   8       13.22       12.98      2.65 o 
   5  10   8        7.53        5.94      2.40 o 
   6  10   8        2.95        6.15      2.13 o 
  -2  11   8        5.09        3.52      2.44 o 
  -1  11   8        2.67        1.87      2.32 o 
   0  11   8        1.24       -1.82      3.04 o 
   1  11   8        0.16        0.80      2.17 o 
   2  11   8        1.24        4.21      2.04 o 
   3  11   8        0.50        5.71      1.85 o 
   4  11   8        3.36        5.31      2.27 o 
   5  11   8       13.82       17.42      2.99 o 
  -1  12   8        4.64       -2.72      2.72 o 
   0  12   8        2.43        2.04      2.35 o 
   1  12   8        1.57        3.96      2.15 o 
   2  12   8        0.47        2.21      2.13 o 
   3  12   8        2.44        2.02      2.55 o 
   4  12   8        0.98        1.85      2.44 o 
  -1  -7   9        2.24        4.99      2.13 o 
   0  -7   9        0.45       -1.47      1.47 o 
   1  -7   9        0.01       -1.28      1.98 o 
   2  -7   9       27.01       34.45      3.69 o 
   3  -7   9        0.00       -0.21      2.13 o 
   4  -7   9        0.10        3.16      2.02 o 
  -2  -6   9        0.97       -1.10      2.09 o 
  -1  -6   9        0.69        1.03      2.09 o 
   0  -6   9        0.00       -0.98      1.31 o 
   1  -6   9        0.82       -1.18      2.15 o 
   2  -6   9        0.02        0.40      1.77 o 
   3  -6   9        4.53        2.00      2.28 o 
   4  -6   9       17.77       22.19      3.03 o 
   5  -6   9       16.14       22.88      3.10 o 
   6  -6   9        1.33        3.48      2.57 o 
  -3  -5   9       30.35       36.81      3.77 o 
  -2  -5   9        1.07        2.63      2.13 o 
  -1  -5   9        1.31       -0.38      2.38 o 
   0  -5   9        3.23        3.46      1.39 o 
   1  -5   9        0.38       -0.36      1.92 o 
   2  -5   9        6.33        5.94      2.28 o 
   3  -5   9       85.33       74.11      4.47 o 
   4  -5   9        9.59        7.25      2.32 o 
   5  -5   9        1.68        0.61      2.00 o 
   6  -5   9        1.98        3.45      2.09 o 
  -4  -4   9        0.28       -0.44      2.15 o 
  -3  -4   9       32.88       40.52      3.67 o 
  -2  -4   9       41.87       44.75      3.90 o 
  -1  -4   9        1.34       -2.23      2.23 o 
   0  -4   9       18.97       17.61      1.81 o 
   1  -4   9       18.21       14.94      2.63 o 
   2  -4   9       18.95       16.39      2.44 o 
   3  -4   9        0.48       -0.17      1.90 o 
   4  -4   9        0.06        0.36      1.75 o 
   5  -4   9       28.45       24.72      2.78 o 
   6  -4   9        0.15       -1.41      2.02 o 
   7  -4   9        1.26        1.31      2.40 o 
  -5  -3   9       20.76       19.68      3.16 o 
  -4  -3   9        1.34        2.32      2.17 o 
  -3  -3   9       47.27       40.98      3.63 o 
  -2  -3   9       37.05       35.30      3.39 o 
  -1  -3   9       11.16       11.71      2.42 o 
   0  -3   9      165.94      165.10      4.13 o 
   1  -3   9       40.17       36.78      2.89 o 
   2  -3   9      291.34      308.79      7.60 o 
   3  -3   9      126.04      121.89      5.13 o 
   4  -3   9       81.90       84.85      4.34 o 
   5  -3   9       52.00       51.98      3.67 o 
   6  -3   9       33.27       30.14      3.31 o 
   7  -3   9       27.79       30.72      3.20 o 
   8  -3   9       23.82       28.84      3.46 o 
  -5  -2   9        5.37        1.12      2.70 o 
  -4  -2   9       13.58        8.60      2.63 o 
  -3  -2   9        1.33        0.72      2.06 o 
  -2  -2   9        5.05        4.49      1.98 o 
  -1  -2   9       56.80       53.36      3.65 o 
   0  -2   9      539.14      502.01      8.57 o 
   1  -2   9       77.51       99.07      4.24 o 
   2  -2   9       72.31       82.38      3.94 o 
   3  -2   9       14.63       20.16      2.44 o 
   4  -2   9      100.20      108.24      4.79 o 
   5  -2   9       36.60       33.28      3.10 o 
   6  -2   9      121.83      114.99      5.15 o 
   7  -2   9       19.23       17.19      2.80 o 
   8  -2   9        0.51       -0.88      2.30 o 
  -5  -1   9        0.67       -1.50      2.34 o 
  -4  -1   9        9.42       14.20      2.36 o 
  -3  -1   9       22.83       21.47      2.53 o 
  -2  -1   9       24.80       23.22      2.53 o 
  -1  -1   9        3.22        4.23      1.47 o 
   0  -1   9      245.91      260.64      4.69 o 
   1  -1   9      475.95      426.89      8.22 o 
   2  -1   9       46.95       61.07      3.31 o 
   3  -1   9        8.14        9.23      2.02 o 
   4  -1   9       47.84       46.21      3.14 o 
   5  -1   9        0.78        0.15      1.54 o 
   6  -1   9        7.35        7.71      2.23 o 
   7  -1   9        3.54        0.19      2.09 o 
   8  -1   9       12.38       15.84      2.80 o 
  -5   0   9        0.56        0.21      2.17 o 
  -4   0   9       21.75       18.42      2.63 o 
  -3   0   9       47.42       42.52      3.52 o 
  -2   0   9        7.60        7.90      2.00 o 
  -1   0   9       18.79       21.03      2.55 o 
   0   0   9        0.40       -0.80      1.11 o 
   1   0   9      133.58      112.32      4.20 o 
   2   0   9       17.34       32.15      2.44 o 
   3   0   9      318.57      317.45      6.91 o 
   4   0   9       57.21       55.81      3.18 o 
   5   0   9       15.02       12.64      2.63 o 
   6   0   9       11.52       12.41      2.23 o 
   7   0   9       11.67       11.04      2.70 o 
   8   0   9       28.86       36.60      3.62 o 
   9   0   9        5.21        0.93      2.57 o 
  -6   1   9       14.50       21.15      2.89 o 
  -5   1   9        4.17        4.09      2.15 o 
  -4   1   9        9.43        7.67      2.11 o 
  -3   1   9        4.16        1.96      1.75 o 
  -2   1   9       12.16       10.37      1.92 o 
  -1   1   9        0.64       -0.55      1.50 o 
   0   1   9       16.54       23.16      2.81 o 
   1   1   9        9.46        5.46      1.56 o 
   2   1   9       84.50       86.97      3.67 o 
   3   1   9       33.00       32.88      2.70 o 
   4   1   9        1.41        2.44      1.33 o 
   5   1   9        3.39        4.11      1.60 o 
   6   1   9        8.72       10.20      2.25 o 
   7   1   9       13.15       14.05      2.42 o 
   8   1   9        6.72        4.66      2.61 o 
   9   1   9        2.48        1.81      2.68 o 
  -6   2   9        1.21       -2.63      2.63 o 
  -5   2   9        9.49       14.01      2.74 o 
  -4   2   9        7.93        3.24      2.42 o 
  -3   2   9      135.26      123.55      5.07 o 
  -2   2   9        5.77        7.04      1.77 o 
  -1   2   9       41.09       39.06      2.82 o 
   0   2   9       25.91       26.86      1.66 o 
   1   2   9        5.95        3.90      1.47 o 
   2   2   9        4.22        6.21      1.56 o 
   3   2   9       30.25       33.72      2.38 o 
   4   2   9        1.36        0.40      1.52 o 
   5   2   9        0.04        1.45      1.41 o 
   6   2   9       92.26       94.89      4.49 o 
   7   2   9        5.42        3.94      1.94 o 
   8   2   9       18.97       26.08      3.14 o 
   9   2   9       14.29        8.57      3.52 o 
  -6   3   9        4.87        5.96      2.53 o 
  -5   3   9       11.83       17.72      2.61 o 
  -4   3   9        0.02       -1.64      2.11 o 
  -3   3   9       16.80       12.85      2.47 o 
  -2   3   9       83.86       73.60      4.11 o 
  -1   3   9       86.84       82.97      3.92 o 
   0   3   9       74.19       75.91      5.02 o 
   1   3   9       10.61       13.63      1.79 o 
   2   3   9       19.11       18.77      2.02 o 
   3   3   9       76.26       82.12      3.69 o 
   4   3   9      104.92      104.34      4.18 o 
   5   3   9        1.99       -0.44      1.83 o 
   6   3   9        0.05        1.62      1.83 o 
   7   3   9       25.70       19.41      2.93 o 
   8   3   9       78.64       83.25      4.93 o 
   9   3   9       21.84       23.56      3.48 o 
  -6   4   9        0.08        0.00      2.19 o 
  -5   4   9        0.80        1.45      1.98 o 
  -4   4   9       25.33       20.29      2.80 o 
  -3   4   9       12.20        9.61      2.36 o 
  -2   4   9      263.47      262.48      6.92 o 
  -1   4   9       35.18       32.82      2.74 o 
   0   4   9      135.61      127.29      7.51 o 
   1   4   9       12.74       16.90      2.02 o 
   2   4   9        6.21        3.39      1.64 o 
   3   4   9       30.84       23.35      2.57 o 
   4   4   9      128.24      128.00      4.71 o 
   5   4   9       45.26       46.06      3.01 o 
   6   4   9       36.26       38.06      3.35 o 
   7   4   9       29.14       29.75      3.33 o 
   8   4   9       33.83       30.24      3.52 o 
   9   4   9       18.51       19.02      3.12 o 
  -5   5   9        0.43        1.47      2.15 o 
  -4   5   9        0.80        1.14      2.23 o 
  -3   5   9       55.81       59.47      3.69 o 
  -2   5   9      116.18      105.14      4.66 o 
  -1   5   9       67.45       67.06      3.67 o 
   0   5   9       38.79       39.13      2.05 o 
   1   5   9        2.15        3.81      1.43 o 
   2   5   9       44.80       44.71      2.99 o 
   3   5   9      196.68      202.54      5.83 o 
   4   5   9      153.66      140.94      5.20 o 
   5   5   9      165.83      165.78      5.62 o 
   6   5   9       46.40       51.28      3.65 o 
   7   5   9        0.77        0.00      2.34 o 
   8   5   9       10.21        8.36      2.49 o 
  -5   6   9        3.69        1.96      2.55 o 
  -4   6   9       15.98       13.95      2.80 o 
  -3   6   9        0.96        0.72      1.87 o 
  -2   6   9       52.55       49.56      3.69 o 
  -1   6   9       60.66       57.86      3.65 o 
   0   6   9       34.39       34.55      3.01 o 
   1   6   9        0.23       -1.64      1.64 o 
   2   6   9       61.09       57.95      3.29 o 
   3   6   9      225.71      228.20      6.51 o 
   4   6   9       16.12       18.06      2.23 o 
   5   6   9       37.49       27.82      2.97 o 
   6   6   9       23.00       24.00      2.87 o 
   7   6   9       17.27       20.84      2.97 o 
   8   6   9        0.54       -0.65      2.09 o 
  -5   7   9        0.31       -2.04      2.46 o 
  -4   7   9       22.69       24.48      3.41 o 
  -3   7   9       10.25       12.37      2.42 o 
  -2   7   9       35.94       40.70      3.37 o 
  -1   7   9       99.75       94.96      4.79 o 
   0   7   9      133.14      129.81      5.67 o 
   1   7   9       21.28       23.28      2.63 o 
   2   7   9       49.38       53.99      3.31 o 
   3   7   9        9.22        5.65      2.06 o 
   4   7   9      201.54      198.24      6.36 o 
   5   7   9       17.03       14.56      2.76 o 
   6   7   9        0.12        1.12      1.52 o 
   7   7   9        2.09        1.01      2.11 o 
   8   7   9        4.34        6.53      2.27 o 
  -4   8   9        1.59        1.10      2.36 o 
  -3   8   9        3.75        1.98      2.21 o 
  -2   8   9        2.66        1.66      1.87 o 
  -1   8   9      216.16      215.90      7.14 o 
   0   8   9       96.99       92.91      3.37 o 
   1   8   9       13.72        8.22      2.57 o 
   2   8   9        6.06        5.16      1.98 o 
   3   8   9        8.62       10.87      2.25 o 
   4   8   9       84.16       82.97      4.58 o 
   5   8   9        4.90        0.91      2.32 o 
   6   8   9       50.55       40.49      4.00 o 
   7   8   9        2.71        5.39      2.06 o 
  -4   9   9        0.27       -1.39      2.25 o 
  -3   9   9        4.51        7.65      2.38 o 
  -2   9   9        0.75        1.77      2.09 o 
  -1   9   9       66.07       65.13      4.51 o 
   0   9   9        0.59        0.44      1.56 o 
   1   9   9      209.82      221.67      7.18 o 
   2   9   9       15.78       14.18      2.65 o 
   3   9   9        1.41        3.03      1.85 o 
   4   9   9        8.64       10.95      2.32 o 
   5   9   9        2.23       -0.78      2.27 o 
   6   9   9        9.14        9.29      2.34 o 
   7   9   9        1.50       -0.46      2.21 o 
  -3  10   9        0.10        1.81      2.11 o 
  -2  10   9        0.02        1.71      1.77 o 
  -1  10   9       18.88       17.40      2.99 o 
   0  10   9      154.68      146.11      4.52 o 
   1  10   9      138.20      133.75      6.16 o 
   2  10   9       54.06       61.11      4.22 o 
   3  10   9        3.94        5.62      2.06 o 
   4  10   9       26.97       29.84      3.27 o 
   5  10   9       12.05       12.94      2.72 o 
   6  10   9        5.19       -0.67      2.70 o 
  -2  11   9        7.25        7.84      3.08 o 
  -1  11   9        0.01       -0.21      2.27 o 
   0  11   9        0.02       -1.63      1.63 o 
   1  11   9        2.72        2.93      2.57 o 
   2  11   9       68.68       71.43      4.51 o 
   3  11   9        3.55       10.38      2.21 o 
   4  11   9        1.09       -2.78      2.78 o 
   5  11   9        4.68        5.29      2.17 o 
   0  12   9        5.96        4.71      1.81 o 
   1  12   9       29.37       26.51      3.73 o 
   2  12   9       21.63       22.61      3.33 o 
   3  12   9        2.08        3.94      2.72 o 
  -1  -6  10        0.01        0.23      2.11 o 
   0  -6  10        0.93       -1.56      1.56 o 
   1  -6  10        2.36        6.07      2.46 o 
   2  -6  10        6.16        4.32      2.55 o 
   3  -6  10        6.69       12.03      2.95 o 
   4  -6  10        7.20        7.88      2.74 o 
  -2  -5  10        0.38        2.70      2.19 o 
  -1  -5  10       10.42       15.08      2.70 o 
   0  -5  10       18.43       22.78      2.12 o 
   1  -5  10       24.59       24.59      3.12 o 
   2  -5  10        3.29        7.16      2.19 o 
   3  -5  10        7.29       10.30      2.82 o 
   4  -5  10        9.80       14.79      3.05 o 
   5  -5  10        1.69        0.44      2.40 o 
   6  -5  10        3.34        4.87      2.23 o 
  -3  -4  10        1.39        1.79      2.15 o 
  -2  -4  10        0.53       -1.05      2.19 o 
  -1  -4  10       13.08       17.40      2.68 o 
   0  -4  10        0.30        2.68      1.18 o 
   1  -4  10        6.78        5.54      1.98 o 
   2  -4  10        5.78        9.40      1.94 o 
   3  -4  10       21.53       20.21      2.93 o 
   4  -4  10       15.96       14.90      2.84 o 
   5  -4  10        0.35       -0.40      1.85 o 
   6  -4  10        0.04        1.31      2.13 o 
  -4  -3  10        4.04        1.39      2.72 o 
  -3  -3  10        4.94        3.81      2.38 o 
  -2  -3  10       57.35       55.32      4.09 o 
  -1  -3  10        0.03        0.38      1.94 o 
   0  -3  10        5.70        4.99      1.56 o 
   1  -3  10        0.43        0.70      1.96 o 
   2  -3  10       13.72       11.48      2.11 o 
   3  -3  10       90.88       72.16      4.43 o 
   4  -3  10       55.60       57.13      4.03 o 
   5  -3  10       48.68       31.13      3.69 o 
   6  -3  10        1.07       -2.30      2.30 o 
   7  -3  10        2.66        2.89      2.19 o 
  -4  -2  10       27.30       33.08      3.58 o 
  -3  -2  10        4.66        0.00      2.32 o 
  -2  -2  10        5.43        7.82      1.94 o 
  -1  -2  10        6.47        8.19      2.34 o 
   0  -2  10       55.82       49.95      2.47 o 
   1  -2  10       97.30       90.91      4.66 o 
   2  -2  10       44.20       50.23      3.52 o 
   3  -2  10        7.43        1.79      2.06 o 
   4  -2  10       97.84       85.75      4.83 o 
   5  -2  10        1.62        3.24      1.92 o 
   6  -2  10        1.61        1.35      2.34 o 
   7  -2  10       19.59       23.47      3.33 o 
   8  -2  10        2.98        4.63      2.36 o 
  -4  -1  10        9.01        8.28      2.23 o 
  -3  -1  10        9.95       12.75      2.55 o 
  -2  -1  10       10.83        3.90      2.34 o 
  -1  -1  10       24.66       10.60      2.72 o 
   0  -1  10      231.82      225.94      4.66 o 
   1  -1  10       15.89       12.81      2.51 o 
   2  -1  10       61.98       54.49      3.63 o 
   3  -1  10       17.11        9.27      2.21 o 
   4  -1  10      315.82      324.49      8.00 o 
   5  -1  10       33.94       30.41      3.16 o 
   6  -1  10       13.60        9.10      2.28 o 
   7  -1  10        2.31       -0.40      2.21 o 
   8  -1  10       15.35       13.00      3.10 o 
  -5   0  10        3.51        0.00      2.38 o 
  -4   0  10        2.06        2.68      2.21 o 
  -3   0  10        0.99        0.00      1.52 o 
  -2   0  10       86.16       83.99      4.41 o 
  -1   0  10      112.45      110.91      4.81 o 
   0   0  10       79.78       88.31      3.12 o 
   1   0  10       45.70       41.74      3.23 o 
   2   0  10      353.34      389.14      8.22 o 
   3   0  10      164.08      171.22      5.56 o 
   4   0  10        8.93        9.44      2.32 o 
   5   0  10       16.38       14.39      2.51 o 
   6   0  10       49.24       50.61      3.88 o 
   7   0  10       23.85       28.15      3.33 o 
   8   0  10        7.93        9.80      2.63 o 
  -5   1  10        9.91        8.74      2.93 o 
  -4   1  10       29.30       28.47      3.14 o 
  -3   1  10       55.42       52.83      3.86 o 
  -2   1  10        0.10       -0.34      1.66 o 
  -1   1  10       27.75       21.98      2.61 o 
   0   1  10       13.37        9.97      1.25 o 
   1   1  10       29.03       20.95      2.36 o 
   2   1  10       92.56       89.56      4.07 o 
   3   1  10      296.31      268.05      6.90 o 
   4   1  10        0.35        2.55      1.60 o 
   5   1  10       14.59       15.46      2.17 o 
   6   1  10       40.62       48.54      3.50 o 
   7   1  10       15.74       10.79      2.84 o 
   8   1  10       24.65       28.00      3.18 o 
  -5   2  10        2.82        7.12      2.19 o 
  -4   2  10       12.67        8.60      2.82 o 
  -3   2  10       73.88       70.16      4.36 o 
  -2   2  10      146.02      124.63      5.24 o 
  -1   2  10        3.51        2.59      1.43 o 
   0   2  10        7.77       10.77      1.30 o 
   1   2  10       11.36       11.84      1.94 o 
   2   2  10        2.67        6.93      1.66 o 
   3   2  10       24.71       26.76      2.63 o 
   4   2  10        6.23        4.15      1.92 o 
   5   2  10        4.65        1.92      1.98 o 
   6   2  10       31.46       27.21      2.97 o 
   7   2  10       26.55       37.21      3.58 o 
   8   2  10        5.24        7.41      2.59 o 
  -5   3  10        1.54        6.23      2.09 o 
  -4   3  10       43.70       51.62      3.98 o 
  -3   3  10       14.53       13.57      2.61 o 
  -2   3  10      131.97      113.96      5.13 o 
  -1   3  10       71.18       74.84      4.03 o 
   0   3  10        6.94        8.69      1.41 o 
   1   3  10       60.55       55.04      3.27 o 
   2   3  10       22.11       22.19      2.40 o 
   3   3  10        9.10        9.92      2.06 o 
   4   3  10       10.22        9.21      1.79 o 
   5   3  10       15.96       15.44      2.38 o 
   6   3  10       10.51       16.31      2.46 o 
   7   3  10        0.44        4.00      2.13 o 
   8   3  10       11.86       10.81      2.82 o 
  -5   4  10       10.86       11.69      2.57 o 
  -4   4  10        6.08        7.48      2.34 o 
  -3   4  10        1.48        1.28      2.06 o 
  -2   4  10       20.25       19.26      3.06 o 
  -1   4  10       56.57       53.93      3.63 o 
   0   4  10       14.49       10.23      2.29 o 
   1   4  10        8.16        7.10      1.60 o 
   2   4  10      201.50      185.43      5.71 o 
   3   4  10      142.98      141.10      5.30 o 
   4   4  10      178.72      195.15      6.19 o 
   5   4  10       21.68       26.99      2.53 o 
   6   4  10       50.15       46.97      3.56 o 
   7   4  10        8.88       15.67      2.70 o 
   8   4  10        3.94        6.21      2.57 o 
  -5   5  10       33.35       42.15      4.11 o 
  -4   5  10        4.31        5.37      2.23 o 
  -3   5  10        1.13        0.38      1.69 o 
  -2   5  10        0.06       -1.37      1.73 o 
  -1   5  10        1.28       -1.12      1.98 o 
   0   5  10      455.10      450.07      6.69 o 
   1   5  10      483.99      496.14      9.43 o 
   2   5  10      138.34      147.61      5.17 o 
   3   5  10       68.78       64.87      3.69 o 
   4   5  10        1.67        0.32      1.64 o 
   5   5  10        1.69       -1.73      1.73 o 
   6   5  10        0.00        2.34      1.77 o 
   7   5  10        3.90        1.18      2.46 o 
   8   5  10       12.18        9.63      2.80 o 
  -4   6  10        1.11        6.82      1.98 o 
  -3   6  10       18.77       21.95      3.03 o 
  -2   6  10       47.32       47.76      3.63 o 
  -1   6  10       25.81       20.84      2.76 o 
   0   6  10       91.41       91.28      5.78 o 
   1   6  10      110.08      111.06      4.87 o 
   2   6  10        7.00        5.50      1.87 o 
   3   6  10       16.95       16.05      2.51 o 
   4   6  10       53.85       52.41      3.58 o 
   5   6  10      102.87      111.46      5.11 o 
   6   6  10        6.09        1.87      2.19 o 
   7   6  10        0.41        0.00      2.06 o 
   8   6  10        3.09        4.95      2.25 o 
  -4   7  10        1.64        1.33      2.30 o 
  -3   7  10       12.35       10.77      2.57 o 
  -2   7  10       34.27       33.59      3.58 o 
  -1   7  10      293.56      305.84      8.15 o 
   0   7  10        0.81        2.22      2.52 o 
   1   7  10       23.84       22.48      3.01 o 
   2   7  10      127.88      136.22      5.47 o 
   3   7  10       23.82       20.97      2.59 o 
   4   7  10       13.91        9.78      2.57 o 
   5   7  10       26.72       22.76      2.93 o 
   6   7  10        1.08       -0.40      2.02 o 
   7   7  10        5.85        2.13      2.74 o 
  -4   8  10       28.57       28.59      3.92 o 
  -3   8  10       33.00       40.21      3.56 o 
  -2   8  10        0.03        1.39      1.77 o 
  -1   8  10       13.48       15.86      2.87 o 
   0   8  10        0.65        1.38      1.78 o 
   1   8  10        1.94        1.22      1.92 o 
   2   8  10        7.66        6.24      2.09 o 
   3   8  10        5.66        5.46      1.90 o 
   4   8  10        0.77        0.74      1.94 o 
   5   8  10        2.18       -1.96      1.96 o 
   6   8  10       65.39       63.52      4.49 o 
   7   8  10        8.93       10.74      2.13 o 
  -3   9  10        0.35        4.76      2.11 o 
  -2   9  10       20.90       31.73      3.31 o 
  -1   9  10       12.76       17.78      2.59 o 
   0   9  10       16.85       19.59      2.97 o 
   1   9  10       98.52      101.27      5.17 o 
   2   9  10        0.64       -0.74      1.90 o 
   3   9  10        0.82        0.19      1.87 o 
   4   9  10        0.84        0.40      1.94 o 
   5   9  10        3.10        3.71      1.90 o 
   6   9  10       35.14       34.05      4.09 o 
  -2  10  10        2.42        0.46      2.61 o 
  -1  10  10        5.05        5.58      2.59 o 
   0  10  10        5.31        7.07      1.96 o 
   1  10  10      124.71      143.00      6.16 o 
   2  10  10        9.76       10.89      2.84 o 
   3  10  10       27.78       29.48      3.33 o 
   4  10  10        0.46        3.37      2.30 o 
   5  10  10        8.50        6.85      2.72 o 
  -1  11  10        1.48        0.23      1.98 o 
   0  11  10       30.86       35.31      6.61 o 
   1  11  10       26.80       29.67      3.71 o 
   2  11  10       18.25       12.26      3.10 o 
   3  11  10       71.58       84.12      5.10 o 
   4  11  10        0.10       -2.49      2.49 o 
   0  -5  11        0.71        0.87      1.58 o 
   1  -5  11        0.00        1.54      1.96 o 
   2  -5  11        4.90        8.34      2.49 o 
   3  -5  11        0.47       -1.33      2.02 o 
   4  -5  11       39.72       61.37      4.43 o 
  -2  -4  11        7.75        9.96      2.55 o 
  -1  -4  11        0.44        1.31      2.00 o 
   0  -4  11        1.30       -0.25      1.28 o 
   1  -4  11        0.92        2.46      1.81 o 
   2  -4  11        0.01       -1.22      1.94 o 
   3  -4  11        0.99        2.27      2.19 o 
   4  -4  11        7.75        9.75      3.01 o 
   5  -4  11        1.63        3.54      2.27 o 
  -2  -3  11        7.22        3.29      2.42 o 
  -1  -3  11        4.35        7.23      2.06 o 
   0  -3  11        0.38        2.28      1.33 o 
   1  -3  11       12.16       13.67      2.19 o 
   2  -3  11        1.89        5.16      1.58 o 
   3  -3  11        7.56        4.07      2.19 o 
   4  -3  11        2.78       -0.59      2.15 o 
   5  -3  11        0.52        0.42      1.87 o 
   6  -3  11        0.18       -0.21      2.23 o 
  -3  -2  11        0.58        0.88      2.30 o 
  -2  -2  11        0.16       -1.66      2.02 o 
  -1  -2  11       21.32       24.99      3.14 o 
   0  -2  11       16.27       14.84      2.42 o 
   1  -2  11       11.31       11.06      2.19 o 
   2  -2  11       19.22       11.15      2.42 o 
   3  -2  11        0.00       -0.55      2.02 o 
   4  -2  11       27.55       43.41      3.58 o 
   5  -2  11        3.59        4.34      2.19 o 
   6  -2  11       10.20        7.58      2.68 o 
   7  -2  11        0.20       -0.46      1.81 o 
  -3  -1  11        4.59        5.37      2.59 o 
  -2  -1  11        0.52        2.19      2.06 o 
  -1  -1  11       38.86       36.90      3.50 o 
   0  -1  11        0.23        0.80      1.22 o 
   1  -1  11        0.85        2.59      1.71 o 
   2  -1  11        8.42        3.92      1.96 o 
   3  -1  11        6.15        5.37      2.04 o 
   4  -1  11       70.13       73.78      4.26 o 
   5  -1  11      163.35      153.56      6.46 o 
   6  -1  11        4.18        4.23      2.40 o 
   7  -1  11       57.68       63.11      4.87 o 
  -4   0  11        2.57        0.23      2.44 o 
  -3   0  11        5.92        9.56      2.53 o 
  -2   0  11        1.20        0.97      1.92 o 
  -1   0  11        1.58       -1.62      1.90 o 
   0   0  11        4.51        5.03      1.40 o 
   1   0  11        1.72       -1.16      2.06 o 
   2   0  11      210.33      175.29      6.30 o 
   3   0  11       47.64       37.54      3.14 o 
   4   0  11        1.20        0.53      2.00 o 
   5   0  11       12.20       12.54      2.70 o 
   6   0  11       32.34       43.85      3.58 o 
   7   0  11       12.54       18.62      2.97 o 
   8   0  11        7.40        4.17      2.65 o 
  -4   1  11        1.42       -2.38      2.38 o 
  -3   1  11        1.40       -0.61      2.09 o 
  -2   1  11        0.01       -0.93      1.90 o 
  -1   1  11        0.86        0.70      1.69 o 
   0   1  11       23.36       31.74      2.02 o 
   1   1  11        8.83        6.43      1.92 o 
   2   1  11      437.92      470.61      9.59 o 
   3   1  11       19.75       22.90      2.84 o 
   4   1  11       80.00       82.88      4.60 o 
   5   1  11       99.21      116.24      5.17 o 
   6   1  11      163.72      159.01      6.48 o 
   7   1  11       19.63       11.59      2.89 o 
   8   1  11        7.89        8.41      2.84 o 
  -4   2  11        0.00        0.00      2.02 o 
  -3   2  11        1.16        1.60      1.92 o 
  -2   2  11        0.26       -0.36      1.66 o 
  -1   2  11       53.24       58.73      3.94 o 
   0   2  11      147.18      136.48      7.26 o 
   1   2  11        7.02        4.57      1.90 o 
   2   2  11       68.90       71.38      3.80 o 
   3   2  11      280.69      258.00      7.17 o 
   4   2  11      173.84      167.96      6.00 o 
   5   2  11       46.38       54.80      3.73 o 
   6   2  11        3.23        3.37      2.00 o 
   7   2  11        3.47        5.94      2.55 o 
   8   2  11        0.02       -2.51      2.51 o 
  -4   3  11        1.68        7.04      2.17 o 
  -3   3  11        8.15       14.03      2.34 o 
  -2   3  11       31.32       27.29      2.95 o 
  -1   3  11       28.80       22.84      2.89 o 
   0   3  11        7.16       12.65      1.60 o 
   1   3  11       44.06       36.09      3.25 o 
   2   3  11       10.70       12.01      2.23 o 
   3   3  11      110.27      112.26      4.81 o 
   4   3  11       12.68       14.14      2.36 o 
   5   3  11      214.96      203.66      7.10 o 
   6   3  11       26.36       24.19      2.89 o 
   7   3  11       57.86       55.59      4.24 o 
   8   3  11        7.69        7.42      2.89 o 
  -4   4  11        0.20       -1.12      1.90 o 
  -3   4  11        1.44       -0.80      2.17 o 
  -2   4  11       25.32       21.98      2.87 o 
  -1   4  11       64.02       65.49      4.24 o 
   0   4  11      163.09      155.14      4.10 o 
   1   4  11       24.78       22.00      2.40 o 
   2   4  11       68.93       74.44      4.13 o 
   3   4  11        9.21        6.72      2.32 o 
   4   4  11       31.95       28.11      3.20 o 
   5   4  11       75.73       72.92      4.37 o 
   6   4  11        1.54        3.41      2.32 o 
   7   4  11        0.63       -0.21      2.36 o 
   8   4  11        2.89        1.58      2.49 o 
  -4   5  11        0.22        2.72      2.21 o 
  -3   5  11       32.21       40.42      3.41 o 
  -2   5  11       32.30       37.47      3.69 o 
  -1   5  11       42.39       39.27      3.31 o 
   0   5  11      300.17      286.79      5.51 o 
   1   5  11        6.26        3.10      2.40 o 
   2   5  11        0.19        0.32      1.71 o 
   3   5  11       43.94       52.27      3.41 o 
   4   5  11       54.13       54.54      3.71 o 
   5   5  11        0.08        1.07      1.64 o 
   6   5  11        6.81        4.44      2.40 o 
   7   5  11        4.29        4.40      2.44 o 
   8   5  11        1.57        0.23      2.13 o 
  -4   6  11        0.87       -1.39      2.53 o 
  -3   6  11       14.87       20.16      2.84 o 
  -2   6  11        7.24        4.91      2.32 o 
  -1   6  11        0.43        1.28      1.92 o 
   0   6  11       65.70       72.93      3.01 o 
   1   6  11      296.44      282.71      7.98 o 
   2   6  11       10.33        8.57      2.46 o 
   3   6  11        9.99        9.37      2.40 o 
   4   6  11       31.64       29.31      3.01 o 
   5   6  11        0.19        2.23      1.77 o 
   6   6  11       14.75        8.76      2.55 o 
   7   6  11        0.01        1.52      2.00 o 
  -3   7  11        3.80        4.19      2.49 o 
  -2   7  11        0.05        0.61      1.98 o 
  -1   7  11       12.48       16.33      2.44 o 
   0   7  11        0.02        1.65      1.32 o 
   1   7  11       86.12       92.74      4.81 o 
   2   7  11      145.51      150.16      6.10 o 
   3   7  11       12.75       13.25      2.57 o 
   4   7  11        5.00        4.99      2.11 o 
   5   7  11        2.79        3.31      2.17 o 
   6   7  11        0.46        0.42      2.23 o 
   7   7  11        8.18        5.37      2.57 o 
  -3   8  11        8.92        8.53      2.82 o 
  -2   8  11        1.61        1.07      2.27 o 
  -1   8  11        4.21        1.22      2.27 o 
   0   8  11        6.18        4.50      1.62 o 
   1   8  11       24.25       17.74      2.91 o 
   2   8  11       57.57       65.75      4.32 o 
   3   8  11        4.49        1.71      2.30 o 
   4   8  11       15.52       22.27      2.99 o 
   5   8  11        3.84        8.59      2.19 o 
   6   8  11       12.05        7.18      2.59 o 
  -2   9  11        0.12        2.04      2.32 o 
  -1   9  11        2.64        1.94      2.25 o 
   0   9  11        0.03       -0.48      1.31 o 
   1   9  11       12.61       10.47      2.95 o 
   2   9  11        0.53        1.79      1.98 o 
   3   9  11        1.70       -0.21      2.25 o 
   4   9  11        7.84       11.44      2.61 o 
   5   9  11        2.75        2.82      2.40 o 
   6   9  11        7.84        7.14      2.59 o 
  -1  10  11        0.20        3.67      2.09 o 
   0  10  11        7.99        9.49      2.54 o 
   1  10  11       12.00        9.92      3.16 o 
   2  10  11        6.95        4.93      2.57 o 
   3  10  11        0.00       -0.21      2.04 o 
   4  10  11        4.56        7.33      2.91 o 
   5  10  11        6.62        9.04      2.38 o 
   1  11  11        3.10        4.19      2.84 o 
   2  11  11       12.85       19.17      3.03 o 
   1  -4  12        1.68        5.01      2.49 o 
   2  -4  12        4.26        2.25      2.57 o 
   3  -4  12        0.25        4.78      1.90 o 
   4  -4  12        1.78        1.85      2.80 o 
  -1  -3  12       10.81       17.19      2.95 o 
   0  -3  12        8.04        7.06      1.92 o 
   1  -3  12        0.65        2.15      2.38 o 
   2  -3  12        3.45        3.18      2.11 o 
   3  -3  12        0.41        1.71      1.98 o 
   4  -3  12        0.13        2.40      1.85 o 
   5  -3  12        5.60        7.06      2.57 o 
  -2  -2  12        6.38        5.77      2.46 o 
  -1  -2  12        1.29        0.44      2.02 o 
   0  -2  12        3.23        3.40      1.45 o 
   1  -2  12        0.26        0.21      2.06 o 
   2  -2  12        0.00        1.41      1.64 o 
   3  -2  12        5.62        9.31      2.51 o 
   4  -2  12        3.13        1.24      2.15 o 
   5  -2  12        4.74        6.91      2.06 o 
   6  -2  12        0.02       -2.27      2.59 o 
  -2  -1  12        0.67       -0.44      2.15 o 
  -1  -1  12       13.87       21.89      3.03 o 
   0  -1  12        8.37        6.26      1.69 o 
   1  -1  12        1.26        2.91      1.87 o 
   2  -1  12        5.27        5.35      2.13 o 
   3  -1  12        3.72        3.67      2.02 o 
   4  -1  12        2.65        0.80      2.04 o 
   5  -1  12        5.34        8.07      2.23 o 
   6  -1  12        9.86        4.82      2.51 o 
  -3   0  12        2.39        2.99      2.46 o 
  -2   0  12        7.47        9.00      2.51 o 
  -1   0  12       11.91       12.87      2.59 o 
   0   0  12       13.56       11.49      1.73 o 
   1   0  12       15.64        9.86      2.02 o 
   2   0  12       17.73       10.66      2.84 o 
   3   0  12       13.96       25.05      2.82 o 
   4   0  12       10.60       12.39      2.42 o 
   5   0  12        0.04        0.00      1.96 o 
   6   0  12       22.74       20.56      3.46 o 
   7   0  12        2.51        2.74      2.44 o 
  -3   1  12        8.66       13.76      2.72 o 
  -2   1  12       18.26       13.38      2.84 o 
  -1   1  12        0.24       -1.77      2.00 o 
   0   1  12        1.49       -1.36      1.36 o 
   1   1  12       18.50        9.76      2.42 o 
   2   1  12        2.92        1.96      2.00 o 
   3   1  12       14.11       15.51      2.65 o 
   4   1  12       31.95       23.94      3.27 o 
   5   1  12        7.55        3.50      2.42 o 
   6   1  12       52.92       53.84      4.34 o 
   7   1  12       30.65       42.14      3.77 o 
  -3   2  12        0.31       -2.51      2.51 o 
  -2   2  12       15.68       18.75      2.59 o 
  -1   2  12        6.10        5.60      2.44 o 
   0   2  12        1.83        2.38      1.27 o 
   1   2  12       31.31       44.44      3.46 o 
   2   2  12        0.90        1.94      1.92 o 
   3   2  12        0.00       -1.96      2.17 o 
   4   2  12      147.09      149.06      5.91 o 
   5   2  12       12.78       13.59      2.76 o 
   6   2  12       26.19       31.82      3.39 o 
   7   2  12        4.93       10.55      2.36 o 
  -3   3  12        9.35       11.97      2.82 o 
  -2   3  12        0.59       -0.42      2.04 o 
  -1   3  12       12.02       10.95      2.46 o 
   0   3  12       25.38       25.27      2.05 o 
   1   3  12        4.32        1.60      2.11 o 
   2   3  12       37.29       46.68      3.46 o 
   3   3  12        2.18        2.82      2.11 o 
   4   3  12       60.00       59.81      4.05 o 
   5   3  12       96.78      101.90      5.06 o 
   6   3  12       52.38       51.41      4.34 o 
   7   3  12       16.51       19.07      3.12 o 
  -3   4  12        1.14        4.47      2.21 o 
  -2   4  12        6.14        9.08      2.28 o 
  -1   4  12       38.73       40.42      3.44 o 
   0   4  12       16.87       12.59      1.80 o 
   1   4  12       15.64       16.58      2.59 o 
   2   4  12        9.98        9.16      2.11 o 
   3   4  12        0.00        0.72      1.77 o 
   4   4  12        1.04        4.21      2.00 o 
   5   4  12       89.09       98.37      4.96 o 
   6   4  12        1.47        2.04      2.38 o 
   7   4  12       20.01       18.52      3.10 o 
  -3   5  12        0.18        3.16      2.02 o 
  -2   5  12       13.57       11.12      2.84 o 
  -1   5  12        7.03        6.70      2.23 o 
   0   5  12        1.35        0.71      1.87 o 
   1   5  12       23.28       15.99      2.65 o 
   2   5  12       31.15       27.31      3.37 o 
   3   5  12        0.85        0.19      2.13 o 
   4   5  12        0.00        1.31      1.73 o 
   5   5  12       23.07       22.27      2.91 o 
   6   5  12        4.21        3.12      2.53 o 
   7   5  12       31.39       35.38      4.09 o 
  -3   6  12        8.60       13.21      2.80 o 
  -2   6  12        7.44        9.25      2.53 o 
  -1   6  12       12.29       14.77      2.80 o 
   0   6  12       29.39       33.96      4.45 o 
   1   6  12       54.67       62.78      4.41 o 
   2   6  12       25.98       27.96      3.08 o 
   3   6  12        3.03        7.10      1.96 o 
   4   6  12        4.25        1.54      2.06 o 
   5   6  12        2.62        2.61      1.98 o 
   6   6  12        0.16        4.07      2.04 o 
   7   6  12        1.12        1.83      2.19 o 
  -2   7  12       10.43       16.71      2.87 o 
  -1   7  12       19.14       31.50      3.33 o 
   0   7  12        0.63        2.21      1.59 o 
   1   7  12        2.62        1.56      2.36 o 
   2   7  12       81.38       95.42      5.21 o 
   3   7  12       30.55       34.45      3.39 o 
   4   7  12        5.65        6.40      2.25 o 
   5   7  12        0.23        1.45      2.11 o 
   6   7  12        0.44        1.54      2.23 o 
  -2   8  12        0.00        3.24      2.44 o 
  -1   8  12        1.04       -2.11      2.11 o 
   0   8  12        2.11       -0.33      1.56 o 
   1   8  12        0.71       -1.43      2.17 o 
   2   8  12       72.75       78.16      4.91 o 
   3   8  12       12.94       10.64      2.91 o 
   4   8  12        0.29        1.26      1.85 o 
   5   8  12        0.64       -1.31      2.27 o 
   6   8  12        1.33        0.93      2.44 o 
  -1   9  12        4.84        6.02      2.80 o 
   0   9  12        0.41        2.89      1.34 o 
   1   9  12       25.20       25.79      3.60 o 
   2   9  12        1.49        4.09      2.11 o 
   3   9  12       11.13       12.32      2.97 o 
   4   9  12       13.38       21.05      3.48 o 
   5   9  12        1.18       -2.30      2.49 o 
   1  10  12        5.36        6.47      2.44 o 
   2  10  12        4.29        6.17      2.40 o 
   3  10  12       10.45       12.43      3.03 o 
   0  -2  13       10.58       17.11      3.36 o 
   1  -2  13        7.72       11.97      2.80 o 
   2  -2  13        1.56        0.00      2.25 o 
   3  -2  13        6.33       11.86      2.78 o 
   4  -2  13        0.81       -2.27      2.46 o 
  -1  -1  13       22.41       33.65      3.56 o 
   0  -1  13       29.66       39.03      3.46 o 
   1  -1  13        0.03        4.32      1.77 o 
   2  -1  13        2.76        1.07      2.15 o 
   3  -1  13        0.08        1.28      2.02 o 
   4  -1  13        1.61        3.29      2.04 o 
   5  -1  13        6.76        2.28      2.19 o 
  -1   0  13        3.21        3.81      2.68 o 
   0   0  13        0.34        0.21      1.82 o 
   1   0  13       18.73       25.41      3.29 o 
   2   0  13       33.65       42.97      3.73 o 
   3   0  13       16.82       16.10      3.16 o 
   4   0  13        0.77        2.11      1.83 o 
   5   0  13        0.20        0.44      2.02 o 
   6   0  13        1.49        3.22      2.27 o 
  -2   1  13       13.07       15.78      3.14 o 
  -1   1  13        0.26        0.21      2.02 o 
   0   1  13        7.53        5.12      1.94 o 
   1   1  13       11.56       14.39      2.46 o 
   2   1  13        3.13        0.40      2.15 o 
   3   1  13        7.76        5.22      2.32 o 
   4   1  13        0.00        3.08      1.62 o 
   5   1  13        6.41        7.27      2.19 o 
   6   1  13        5.55        4.74      2.51 o 
  -2   2  13        5.72        6.87      2.44 o 
  -1   2  13        0.47        1.52      2.13 o 
   0   2  13        0.21        1.24      1.28 o 
   1   2  13        0.26        2.38      1.69 o 
   2   2  13        1.04        2.76      2.11 o 
   3   2  13        3.78        8.87      2.09 o 
   4   2  13       20.56       21.41      2.91 o 
   5   2  13        5.88        5.03      2.36 o 
   6   2  13        4.22        7.31      2.53 o 
  -2   3  13        1.69        4.09      2.30 o 
  -1   3  13        0.40        1.92      1.92 o 
   0   3  13        4.02        3.54      1.73 o 
   1   3  13        6.26       13.04      2.38 o 
   2   3  13       13.37       11.88      2.40 o 
   3   3  13       67.08       64.71      4.24 o 
   4   3  13       75.96       87.70      5.12 o 
   5   3  13        7.74       11.48      2.86 o 
   6   3  13       14.36       18.52      3.41 o 
  -2   4  13        0.01        3.64      1.83 o 
  -1   4  13        7.64        3.01      2.95 o 
   0   4  13        0.12       -1.44      1.44 o 
   1   4  13        2.71       -1.18      2.27 o 
   2   4  13       48.90       40.34      3.75 o 
   3   4  13        7.29        9.65      2.42 o 
   4   4  13       40.76       50.14      3.65 o 
   5   4  13        4.75        2.93      2.38 o 
   6   4  13       83.96       84.81      5.40 o 
  -2   5  13        8.49       13.17      3.08 o 
  -1   5  13       20.26       16.31      3.39 o 
   0   5  13        2.22        0.76      1.42 o 
   1   5  13        4.03        3.62      2.36 o 
   2   5  13        7.69       10.93      2.44 o 
   3   5  13        2.80        4.19      2.04 o 
   4   5  13        3.55        4.09      2.19 o 
   5   5  13        4.59        7.65      2.70 o 
   6   5  13       30.84       33.40      3.56 o 
  -1   6  13        2.95        2.00      2.21 o 
   0   6  13       16.60       12.84      2.44 o 
   1   6  13       13.18       17.95      2.74 o 
   2   6  13       32.23       33.42      3.65 o 
   3   6  13        1.99        4.09      1.90 o 
   4   6  13        1.46        1.26      1.92 o 
   5   6  13        0.71        5.22      2.13 o 
   6   6  13        0.03       -1.37      2.32 o 
  -1   7  13        0.70        3.20      1.98 o 
   0   7  13        5.09        5.05      1.72 o 
   1   7  13        5.48        4.70      2.55 o 
   2   7  13       46.40       40.72      4.19 o 
   3   7  13       13.77       14.41      3.03 o 
   4   7  13        1.27        2.17      2.30 o 
   5   7  13        0.00        0.00      2.27 o 
   0   8  13        0.24       -1.70      1.70 o 
   1   8  13        3.71        6.91      2.44 o 
   2   8  13        7.02        5.94      2.68 o 
   3   8  13       37.98       48.43      4.34 o 
   4   8  13        4.11        7.90      2.70 o 
   2   9  13        4.35        3.71      2.11 o 
   3   9  13        9.25        6.74      3.16 o 
   1   0  14        0.40        1.16      2.25 o 
   2   0  14        1.97        7.08      2.63 o 
   3   0  14        3.66        6.17      2.34 o 
   4   0  14        1.16        0.23      2.42 o 
   0   1  14       18.02       26.73      6.28 o 
   1   1  14       27.53       38.39      4.19 o 
   2   1  14        0.24        2.44      2.23 o 
   3   1  14        0.00        4.47      2.00 o 
   4   1  14        0.89       -0.23      2.34 o 
   0   2  14        1.56       -1.54      1.72 o 
   1   2  14       11.67       10.87      2.68 o 
   2   2  14        0.10       -0.44      2.13 o 
   3   2  14       28.86       30.43      3.31 o 
   4   2  14        7.23        9.14      2.49 o 
   5   2  14        0.14        1.16      2.02 o 
   0   3  14        2.01        6.53      1.65 o 
   1   3  14        7.26       11.65      2.40 o 
   2   3  14        0.59       -0.65      2.02 o 
   3   3  14        2.16        2.38      2.42 o 
   4   3  14        1.34       -0.67      2.44 o 
   5   3  14        0.47        2.74      2.02 o 
   0   4  14        2.26        5.51      1.55 o 
   1   4  14       15.41       11.02      2.49 o 
   2   4  14        0.04        1.52      2.06 o 
   3   4  14        3.94        3.03      2.02 o 
   4   4  14        1.91        3.10      2.19 o 
   5   4  14        6.03       11.65      2.65 o 
   0   5  14        1.11        2.10      1.72 o 
   1   5  14        1.43        2.68      2.38 o 
   2   5  14        2.56        4.17      2.46 o 
   3   5  14        7.44       11.21      2.44 o 
   4   5  14       33.16       31.08      3.84 o 
   5   5  14       18.55       24.71      3.39 o 
   1   6  14       17.83       23.15      3.37 o 
   2   6  14        1.51        4.47      2.09 o 
   3   6  14        0.53       -2.42      2.42 o 
   4   6  14        2.89        5.92      2.25 o 
   2   7  14        0.97        3.22      2.36 o 
   3   7  14       14.93       19.36      2.89 o 
                                                 
